# Supplementary material for: Methyl 4-eth­oxy-2-methyl-2H-1,2-benzothia­zine-3-carboxyl­ate 1,1-dioxide
Source: Acta Crystallogr Sect E Struct Rep Online. 2008 Jul 16;64(Pt 8):o1508. doi: 10.1107/S1600536808021363 (PMC2962229; doi:10.1107/S1600536808021363)
Supplement: Supplementary file 2 [file e-64-o1508-Isup2.hkl]

# 
# h,k,l, Fc-squared, Fo-squared, sigma(Fo-squared) and status flag 
# 
data_I
_shelx_title ' mzr6 in P-1' 
_shelx_refln_list_code          4 
_shelx_F_calc_maximum      100.16 
_exptl_crystal_F_000       312.00 
_reflns_d_resolution_high  0.6991 
 
loop_ 
 _symmetry_equiv_pos_as_xyz 
 'x, y, z' 
 '-x, -y, -z' 
 
_cell_length_a     7.9810 
_cell_length_b     8.1215 
_cell_length_c    10.8173 
_cell_angle_alpha  89.478 
_cell_angle_beta   79.512 
_cell_angle_gamma  79.343 
 
_shelx_F_squared_multiplier     1.000 
 
loop_ 
 _refln_index_h 
 _refln_index_k 
 _refln_index_l 
 _refln_F_squared_calc 
 _refln_F_squared_meas 
 _refln_F_squared_sigma 
 _refln_observed_status 
   1   0   0      490.51      509.65      4.69 o 
   2   0   0     1198.38     1227.22     13.09 o 
   3   0   0       10.37        8.51      0.24 o 
   4   0   0      325.18      395.56      3.79 o 
   5   0   0      384.40      407.72      5.20 o 
   6   0   0       38.58       39.34      1.20 o 
   7   0   0       67.86       54.54      1.58 o 
   8   0   0      108.10      105.62      2.39 o 
   9   0   0        0.00        0.53      0.45 o 
  10   0   0       48.81       44.79      1.94 o 
 -10   1   0       20.28       19.51      1.27 o 
  -9   1   0       73.53       78.72      2.25 o 
  -8   1   0      120.12      106.91      2.50 o 
  -7   1   0      208.16      181.05      3.23 o 
  -6   1   0       51.65       55.08      1.51 o 
  -5   1   0       31.63       36.94      1.29 o 
  -4   1   0       25.77       29.83      0.88 o 
  -3   1   0      908.69      938.90     10.19 o 
  -2   1   0      155.37      172.30      2.25 o 
  -1   1   0     1368.82     1360.27     19.15 o 
   0   1   0     1709.74     1654.63     28.68 o 
   1   1   0      396.29      436.28      3.89 o 
   2   1   0     2639.66     2629.02     29.88 o 
   3   1   0      149.74      148.82      1.62 o 
   4   1   0        0.18        1.04      0.15 o 
   5   1   0       42.42       46.46      0.91 o 
   6   1   0      296.24      298.12      5.67 o 
   7   1   0      109.47      118.72      2.39 o 
   8   1   0        0.07        0.44      0.80 o 
   9   1   0      163.69      159.46      3.23 o 
  10   1   0        5.03        5.58      0.81 o 
  11   1   0      169.10      169.57      3.80 o 
 -10   2   0        0.08       -0.35      0.49 o 
  -9   2   0      123.71      120.73      2.92 o 
  -8   2   0        2.08        1.34      0.49 o 
  -7   2   0       50.76       46.83      1.51 o 
  -6   2   0        0.40        0.48      0.85 o 
  -5   2   0      218.53      223.45      3.41 o 
  -4   2   0      216.34      224.91      3.27 o 
  -3   2   0       35.76       52.42      1.39 o 
  -2   2   0      125.47      129.95      1.71 o 
  -1   2   0     1286.87     1208.40     20.68 o 
   0   2   0      840.63      821.75      8.68 o 
   1   2   0     5714.08     5540.88     49.89 o 
   2   2   0     1579.18     1610.04     19.51 o 
   3   2   0      156.83      193.10      2.04 o 
   4   2   0       13.32       10.33      0.39 o 
   5   2   0      131.95      157.79      1.96 o 
   6   2   0      237.17      221.26      2.58 o 
   7   2   0        0.73        0.25      0.31 o 
   8   2   0       81.63       80.47      2.09 o 
   9   2   0        9.33        8.94      0.81 o 
  10   2   0        0.55        0.70      0.56 o 
  11   2   0        3.71        3.70      0.77 o 
 -10   3   0        4.84        5.61      0.88 o 
  -9   3   0       64.91       67.00      3.58 o 
  -8   3   0      134.38      128.53      2.92 o 
  -7   3   0       41.26       36.08      1.37 o 
  -6   3   0      363.42      337.38      4.92 o 
  -5   3   0      555.90      527.60      6.71 o 
  -4   3   0      439.71      408.66      9.00 o 
  -3   3   0      385.70      421.89      4.10 o 
  -2   3   0     1291.85     1435.41     12.44 o 
  -1   3   0        0.14        0.16      0.13 o 
   0   3   0      161.77      149.04      1.59 o 
   1   3   0      952.39     1020.54     15.61 o 
   2   3   0     2469.65     2519.61     40.80 o 
   3   3   0     1320.63     1424.96     12.34 o 
   4   3   0       57.52       59.44      0.96 o 
   5   3   0        3.52        5.80      0.36 o 
   6   3   0       29.56       26.90      0.76 o 
   7   3   0      301.02      276.01      3.24 o 
   8   3   0      109.96      110.69      2.42 o 
   9   3   0        7.67        7.28      0.74 o 
  10   3   0       22.48       22.70      1.26 o 
  11   3   0        7.35        8.75      1.49 o 
  -9   4   0       16.62       19.37      2.14 o 
  -8   4   0        1.68        1.80      0.70 o 
  -7   4   0       28.08       26.31      1.27 o 
  -6   4   0       16.46       16.02      1.94 o 
  -5   4   0      335.37      330.23      4.78 o 
  -4   4   0       54.79       52.92      1.44 o 
  -3   4   0      163.69      165.36      2.03 o 
  -2   4   0      111.59      170.58      2.02 o 
  -1   4   0     1074.93     1140.88     10.06 o 
   0   4   0      173.36      214.13      2.26 o 
   1   4   0      933.59      951.44     11.28 o 
   2   4   0        7.65        9.52      0.52 o 
   3   4   0      326.60      346.45      4.09 o 
   4   4   0      120.57      134.35      1.71 o 
   5   4   0      694.74      699.93      6.76 o 
   6   4   0      112.92      121.01      1.79 o 
   7   4   0       53.28       53.19      1.15 o 
   8   4   0       17.87       18.30      1.49 o 
   9   4   0      176.92      176.94      5.07 o 
  10   4   0       68.41       65.54      3.08 o 
  11   4   0        4.67        6.37      1.29 o 
  -9   5   0        2.25        2.88      0.99 o 
  -8   5   0       13.75       12.56      1.05 o 
  -7   5   0       30.52       28.81      1.39 o 
  -6   5   0       10.45       10.48      0.84 o 
  -5   5   0       77.43       75.65      1.97 o 
  -4   5   0       55.62       52.66      1.50 o 
  -3   5   0      182.66      182.20      2.27 o 
  -2   5   0       33.35       32.00      0.79 o 
  -1   5   0       93.11       72.99      1.18 o 
   0   5   0      143.59      143.72      2.65 o 
   1   5   0       81.04       84.73      1.15 o 
   2   5   0       98.37       82.76      1.65 o 
   3   5   0       50.15       49.54      1.27 o 
   4   5   0       24.97       29.40      1.05 o 
   5   5   0        0.02       -0.17      0.31 o 
   6   5   0        2.15        3.16      0.48 o 
   7   5   0        3.91        3.97      0.55 o 
   8   5   0       59.47       55.60      2.59 o 
   9   5   0       41.65       42.07      2.39 o 
  10   5   0      182.66      189.47      5.77 o 
  -8   6   0       33.14       30.53      3.63 o 
  -7   6   0       26.08       27.95      1.41 o 
  -6   6   0       95.54       87.75      2.32 o 
  -5   6   0       43.80       39.87      1.47 o 
  -4   6   0      113.24      108.38      2.35 o 
  -3   6   0      304.23      269.36      4.06 o 
  -2   6   0        9.44       12.97      0.76 o 
  -1   6   0        4.99        2.40      0.40 o 
   0   6   0       57.36       61.85      1.06 o 
   1   6   0        8.30       10.99      0.70 o 
   2   6   0      502.01      484.61      6.19 o 
   3   6   0       30.09       28.15      1.49 o 
   4   6   0      101.40       91.51      1.97 o 
   5   6   0      108.42       75.12      2.44 o 
   6   6   0       99.23      107.46      2.36 o 
   7   6   0       27.95       28.93      1.19 o 
   8   6   0       41.80       45.04      1.54 o 
   9   6   0      109.40      114.97      4.08 o 
  10   6   0       40.47       41.77      2.59 o 
  -7   7   0      182.24      180.32      5.27 o 
  -6   7   0       19.39       19.76      1.23 o 
  -5   7   0      212.51      214.56      5.47 o 
  -4   7   0        3.72        2.99      0.55 o 
  -3   7   0       76.85       69.29      1.81 o 
  -2   7   0      407.27      346.79      3.91 o 
  -1   7   0       22.14       24.96      1.05 o 
   0   7   0       88.04       89.47      1.97 o 
   1   7   0     1543.72     1465.76     16.49 o 
   2   7   0       50.39       46.55      1.41 o 
   3   7   0      446.50      406.49      5.63 o 
   4   7   0       87.96       89.39      4.58 o 
   5   7   0       32.00       17.63      1.59 o 
   6   7   0       34.93       31.76      1.44 o 
   7   7   0       59.10       58.10      1.75 o 
   8   7   0        0.17        0.06      0.45 o 
   9   7   0        1.66        2.69      0.99 o 
  10   7   0        2.33        1.99      0.99 o 
  -5   8   0      155.36      159.43      5.07 o 
  -4   8   0       14.65       10.44      1.39 o 
  -3   8   0       53.26       48.04      2.49 o 
  -2   8   0       21.07       19.26      1.00 o 
  -1   8   0       22.04       19.94      1.64 o 
   0   8   0        0.21        0.30      0.60 o 
   1   8   0      198.68      187.77      3.34 o 
   2   8   0       33.96       31.40      2.14 o 
   3   8   0      120.49      115.62      2.53 o 
   4   8   0      266.26      241.33      4.08 o 
   5   8   0      207.92      186.66      3.52 o 
   6   8   0      129.85      114.15      3.73 o 
   7   8   0        3.72        4.17      0.67 o 
   8   8   0       28.04       30.37      1.74 o 
   9   8   0        1.62        2.29      0.99 o 
  -5   9   0        0.08        0.30      0.90 o 
  -4   9   0       21.09       21.48      1.99 o 
  -3   9   0        1.80        3.38      1.09 o 
  -2   9   0        6.92        8.75      1.29 o 
  -1   9   0       13.72       10.72      0.84 o 
   0   9   0       18.43       21.10      1.09 o 
   1   9   0       19.76       19.90      1.09 o 
   2   9   0      107.32      106.88      2.53 o 
   3   9   0        2.24        1.14      0.45 o 
   4   9   0      209.72      206.28      3.83 o 
   5   9   0        1.33        1.69      0.56 o 
   6   9   0       70.32       70.95      2.14 o 
   7   9   0       47.32       52.92      1.90 o 
   8   9   0       10.12        9.60      1.19 o 
  -3  10   0       31.20       32.22      2.39 o 
  -2  10   0        0.17        1.09      0.90 o 
  -1  10   0       19.02       18.70      1.79 o 
   0  10   0       46.64       51.61      2.44 o 
   1  10   0        6.94        6.68      0.94 o 
   2  10   0        7.38        7.48      0.84 o 
   3  10   0      154.88      154.31      3.31 o 
   4  10   0        9.00        9.40      0.99 o 
   5  10   0       76.22       74.24      2.28 o 
   6  10   0       11.68       11.64      1.02 o 
   7  10   0        5.44        7.21      0.91 o 
  -1  11   0       10.22        9.55      1.49 o 
   0  11   0       14.74       14.13      1.16 o 
   1  11   0       16.28       14.77      1.12 o 
   2  11   0      211.39      206.72      4.11 o 
   3  11   0        4.48        3.91      1.19 o 
   4  11   0       39.23       41.96      1.76 o 
   5  11   0       43.72       42.84      2.04 o 
  -5 -11   1        5.82        6.96      1.29 o 
  -4 -11   1        3.05        3.00      0.69 o 
  -3 -11   1       35.76       36.50      4.48 o 
  -2 -11   1       18.46       18.58      1.89 o 
  -1 -11   1       58.91       61.50      2.11 o 
   0 -11   1       24.21       26.57      1.44 o 
   1 -11   1        0.25        0.10      0.90 o 
  -7 -10   1       45.95       46.33      4.72 o 
  -6 -10   1       85.21       82.07      2.46 o 
  -5 -10   1        0.61        0.79      0.52 o 
  -4 -10   1      223.79      232.57      4.36 o 
  -3 -10   1       54.90       55.39      2.29 o 
  -2 -10   1        0.22        0.24      0.45 o 
  -1 -10   1       25.34       25.18      1.30 o 
   0 -10   1       52.95       58.09      1.93 o 
   1 -10   1       96.45      104.93      5.77 o 
   2 -10   1        2.74        3.08      1.09 o 
   3 -10   1        8.33        6.96      1.39 o 
  -8  -9   1       67.85       67.90      2.25 o 
  -7  -9   1       11.77       11.72      1.02 o 
  -6  -9   1       74.49       71.97      2.18 o 
  -5  -9   1       47.55       45.24      2.83 o 
  -4  -9   1      103.10       96.37      2.43 o 
  -3  -9   1      107.95      108.39      2.57 o 
  -2  -9   1       52.83       49.51      1.99 o 
  -1  -9   1       14.52       14.91      0.95 o 
   0  -9   1       17.82       18.39      1.02 o 
   1  -9   1        2.09        2.30      0.52 o 
   2  -9   1       10.10       13.53      1.49 o 
   3  -9   1       26.81       31.53      2.19 o 
   4  -9   1       31.62       36.60      2.49 o 
   5  -9   1       30.34       36.20      2.49 o 
  -9  -8   1        2.73        3.58      1.09 o 
  -8  -8   1       30.01       32.94      3.88 o 
  -7  -8   1       51.30       51.15      1.76 o 
  -6  -8   1       24.78       26.28      1.27 o 
  -5  -8   1      122.66      127.71      2.74 o 
  -4  -8   1       94.43       84.67      2.11 o 
  -3  -8   1      377.09      344.52      5.17 o 
  -2  -8   1       18.88       15.86      0.95 o 
  -1  -8   1       17.34       17.43      0.95 o 
   0  -8   1       48.49       42.64      1.40 o 
   1  -8   1      162.26      165.55      3.08 o 
   2  -8   1        6.39        6.42      0.70 o 
   3  -8   1       94.75       86.23      3.28 o 
   4  -8   1        2.63        3.88      0.99 o 
   5  -8   1       39.05       40.38      2.49 o 
   6  -8   1        3.19        2.78      1.09 o 
  -9  -7   1        2.51        2.78      0.99 o 
  -8  -7   1        3.03        2.97      0.62 o 
  -7  -7   1       44.59       37.68      1.44 o 
  -6  -7   1       62.54       62.74      1.99 o 
  -5  -7   1       43.92       42.79      1.44 o 
  -4  -7   1       30.79       35.93      1.30 o 
  -3  -7   1        4.51        2.79      0.49 o 
  -2  -7   1       70.17       68.89      2.09 o 
  -1  -7   1      553.31      527.28      6.82 o 
   0  -7   1       31.12       31.56      1.19 o 
   1  -7   1       16.71       18.50      0.99 o 
   2  -7   1        1.23        1.27      0.31 o 
   3  -7   1      329.43      281.83      4.35 o 
   4  -7   1       46.73       46.93      1.57 o 
   5  -7   1        0.32        0.68      0.80 o 
   6  -7   1      108.11      111.05      2.98 o 
   7  -7   1       54.91       55.14      2.04 o 
 -10  -6   1       31.24       31.33      2.29 o 
  -9  -6   1       13.92       16.31      1.69 o 
  -8  -6   1      140.17      137.45      2.87 o 
  -7  -6   1       80.68       82.79      2.11 o 
  -6  -6   1        0.05        0.01      0.31 o 
  -5  -6   1        0.08        0.18      0.65 o 
  -4  -6   1      186.80      159.25      5.72 o 
  -3  -6   1        4.49        4.29      0.49 o 
  -2  -6   1      454.81      425.66      5.59 o 
  -1  -6   1     1219.79     1220.75     13.71 o 
   0  -6   1      269.26      279.14      4.21 o 
   1  -6   1      185.04      183.64      2.32 o 
   2  -6   1       58.43       57.33      1.15 o 
   3  -6   1       62.93       47.33      1.08 o 
   4  -6   1       39.88       31.80      2.19 o 
   5  -6   1       11.10        8.53      0.76 o 
   6  -6   1       20.36       21.38      1.16 o 
   7  -6   1       12.63       11.10      1.19 o 
   8  -6   1       44.19       43.15      1.83 o 
 -10  -5   1        9.01        8.95      1.39 o 
  -9  -5   1       85.47       84.54      3.48 o 
  -8  -5   1       99.65      111.59      3.78 o 
  -7  -5   1      411.51      419.70      5.83 o 
  -6  -5   1      108.37      110.97      2.28 o 
  -5  -5   1      345.93      325.13      4.61 o 
  -4  -5   1      144.63      145.86      2.53 o 
  -3  -5   1      156.57      156.75      3.68 o 
  -2  -5   1      134.74      150.23      2.26 o 
  -1  -5   1      190.42      211.51      2.28 o 
   0  -5   1       97.55      106.89      1.45 o 
   1  -5   1      190.93      179.67      2.71 o 
   2  -5   1        7.38       11.80      0.81 o 
   3  -5   1       75.89       87.52      1.41 o 
   4  -5   1       73.90       60.88      1.64 o 
   5  -5   1      269.98      259.98      5.02 o 
   6  -5   1       77.92       68.85      1.93 o 
   7  -5   1       15.60       14.31      1.02 o 
   8  -5   1       31.55       31.91      1.51 o 
   9  -5   1       55.17       53.69      2.07 o 
 -10  -4   1       98.64      101.65      3.98 o 
  -9  -4   1       15.65       15.61      1.49 o 
  -8  -4   1       74.12       77.98      2.98 o 
  -7  -4   1       18.62       17.57      0.70 o 
  -6  -4   1      352.29      320.41      3.57 o 
  -5  -4   1       89.12       89.28      1.40 o 
  -4  -4   1       98.89       88.43      1.59 o 
  -3  -4   1        1.30        2.35      0.48 o 
  -2  -4   1     1095.13     1166.62     12.19 o 
  -1  -4   1      207.56      247.06      3.08 o 
   0  -4   1      376.46      390.80      3.78 o 
   1  -4   1      443.94      559.99      5.26 o 
   2  -4   1      289.92      302.45      3.13 o 
   3  -4   1        5.46        5.16      0.44 o 
   4  -4   1      251.33      249.48      3.73 o 
   5  -4   1      916.52      841.10     13.23 o 
   6  -4   1      706.29      655.93      8.40 o 
   7  -4   1        9.22        7.27      0.74 o 
   8  -4   1       80.20       77.51      5.37 o 
   9  -4   1       28.83       28.60      1.48 o 
 -11  -3   1       37.61       40.08      2.59 o 
 -10  -3   1       14.25       15.65      1.12 o 
  -9  -3   1        0.25        0.40      0.42 o 
  -8  -3   1       60.39       56.77      1.68 o 
  -7  -3   1       24.29       22.92      0.76 o 
  -6  -3   1     2440.02     2303.94     35.14 o 
  -5  -3   1       98.92       97.14      1.77 o 
  -4  -3   1       24.47       20.80      1.36 o 
  -3  -3   1     1265.34     1394.10     12.09 o 
  -2  -3   1       13.33       20.06      0.62 o 
  -1  -3   1      124.83      156.98      1.98 o 
   0  -3   1      552.06      545.78      4.95 o 
   1  -3   1        1.74        1.08      0.26 o 
   2  -3   1      408.44      468.51      4.44 o 
   3  -3   1       82.06      102.34      1.34 o 
   4  -3   1        4.81        1.98      0.55 o 
   5  -3   1        1.53        1.87      0.42 o 
   6  -3   1      132.52      124.29      2.53 o 
   7  -3   1      202.88      186.06      3.58 o 
   8  -3   1        9.88       10.19      0.91 o 
   9  -3   1       44.47       41.39      1.69 o 
  10  -3   1       13.10       14.73      1.34 o 
 -11  -2   1       75.18       73.10      2.39 o 
 -10  -2   1        0.79        2.19      0.63 o 
  -9  -2   1      198.69      203.05      3.76 o 
  -8  -2   1        3.32        1.66      0.50 o 
  -7  -2   1       47.21       51.22      1.49 o 
  -6  -2   1       62.15       56.26      1.07 o 
  -5  -2   1      204.28      184.06      2.19 o 
  -4  -2   1        2.03        2.50      0.24 o 
  -3  -2   1      956.69      933.93      8.23 o 
  -2  -2   1      499.66      536.32      4.82 o 
  -1  -2   1      872.20      893.54      7.75 o 
   0  -2   1      127.98      125.66      1.34 o 
   1  -2   1       18.23       15.98      0.53 o 
   2  -2   1      116.74      147.48      1.62 o 
   3  -2   1       20.11       19.75      0.51 o 
   4  -2   1       52.40       48.49      1.20 o 
   5  -2   1      533.82      509.72      7.51 o 
   6  -2   1      121.52      108.21      2.25 o 
   7  -2   1      325.49      307.66      6.46 o 
   8  -2   1        1.19        1.70      0.52 o 
   9  -2   1       57.84       56.33      1.93 o 
  10  -2   1       15.07       16.07      2.93 o 
 -11  -1   1       73.32       82.75      3.58 o 
 -10  -1   1       55.99       61.30      2.07 o 
  -9  -1   1        0.63        0.94      0.49 o 
  -8  -1   1       15.46       14.27      0.91 o 
  -7  -1   1        1.31        1.13      0.38 o 
  -6  -1   1      143.54      146.88      2.60 o 
  -5  -1   1        0.85        0.69      0.19 o 
  -4  -1   1       19.47       17.27      1.05 o 
  -3  -1   1     1559.82     1718.89     14.72 o 
  -2  -1   1     5188.01     5009.15     86.61 o 
  -1  -1   1       92.76       94.31      1.37 o 
   0  -1   1     3791.76     3761.48     32.59 o 
   1  -1   1      243.08      271.59      3.06 o 
   2  -1   1      872.85      856.32      7.50 o 
   3  -1   1       32.44       35.09      2.14 o 
   4  -1   1       43.78       41.65      1.14 o 
   5  -1   1        3.42        2.74      0.90 o 
   6  -1   1       61.51       60.99      1.58 o 
   7  -1   1       16.48       16.75      1.99 o 
   8  -1   1      462.51      399.93      7.81 o 
   9  -1   1        0.15        0.15      0.42 o 
  10  -1   1      103.06      102.57      2.74 o 
 -10   0   1       17.40       17.14      1.20 o 
  -9   0   1      126.65      123.52      2.85 o 
  -8   0   1      106.53       94.77      2.28 o 
  -7   0   1        5.95        5.32      0.56 o 
  -6   0   1        6.43        6.37      0.56 o 
  -5   0   1        0.44        1.42      0.22 o 
  -4   0   1      413.17      458.63      6.86 o 
  -3   0   1      780.32      897.01     16.29 o 
  -2   0   1       85.35       93.26      1.06 o 
  -1   0   1       99.70      102.52      1.05 o 
   2   0   1        0.87        2.71      0.55 o 
   3   0   1      219.22      204.14      2.43 o 
   4   0   1      915.35     1029.57      9.09 o 
   5   0   1      227.76      216.77      2.34 o 
   6   0   1        6.52        4.46      1.34 o 
   7   0   1      208.11      185.27      3.20 o 
   8   0   1       27.18       19.72      1.02 o 
   9   0   1       46.47       43.26      1.62 o 
  10   0   1        9.40        8.84      0.95 o 
  11   0   1        3.24        2.39      0.70 o 
 -10   1   1       27.26       28.45      1.48 o 
  -9   1   1       78.00       77.89      2.25 o 
  -8   1   1        0.78        0.50      0.42 o 
  -7   1   1      204.51      180.21      3.28 o 
  -6   1   1      113.73      103.32      2.14 o 
  -5   1   1        0.03        0.10      0.40 o 
  -4   1   1       31.24       25.98      1.34 o 
  -3   1   1       86.51       84.74      1.15 o 
  -2   1   1      188.14      166.49      1.95 o 
  -1   1   1     4900.56     4643.50     46.86 o 
   0   1   1      599.06      600.53      5.24 o 
   1   1   1      192.78      205.13      2.32 o 
   2   1   1     1673.46     1609.13     34.60 o 
   3   1   1     1549.56     1584.45     13.59 o 
   4   1   1      778.50      888.58      8.09 o 
   5   1   1       14.01       14.36      0.44 o 
   6   1   1       33.99       37.06      0.80 o 
   7   1   1       60.99       57.47      1.58 o 
   8   1   1        6.60        4.09      0.56 o 
   9   1   1       34.10       33.87      2.78 o 
  10   1   1       33.30       33.66      2.09 o 
  11   1   1        7.36        7.66      0.95 o 
 -10   2   1       93.22       87.56      2.64 o 
  -9   2   1        5.76        6.39      1.34 o 
  -8   2   1      245.13      252.13      6.17 o 
  -7   2   1        4.98        8.67      1.24 o 
  -6   2   1      317.01      297.16      4.40 o 
  -5   2   1        1.99        2.07      0.50 o 
  -4   2   1      295.81      288.13      5.47 o 
  -3   2   1        0.91        0.67      0.15 o 
  -2   2   1      125.86      158.65      1.73 o 
  -1   2   1      179.94      170.76      1.76 o 
   0   2   1      751.70      756.87      6.58 o 
   1   2   1      122.32      155.97      1.85 o 
   2   2   1     1855.57     1860.98     22.32 o 
   3   2   1     1188.07     1269.43     11.00 o 
   4   2   1      960.65     1038.98      9.20 o 
   5   2   1        5.94        4.22      0.50 o 
   6   2   1      430.48      393.01      4.06 o 
   7   2   1      308.04      287.78      4.25 o 
   8   2   1        0.31        0.80      0.42 o 
   9   2   1       20.01       23.84      1.74 o 
  10   2   1       16.53       15.59      1.09 o 
  11   2   1        0.39        0.54      0.90 o 
  -9   3   1        1.55        1.39      0.56 o 
  -8   3   1        5.34        9.35      1.14 o 
  -7   3   1       48.90       46.58      2.69 o 
  -6   3   1        2.53        2.25      0.49 o 
  -5   3   1       29.61       31.47      1.13 o 
  -4   3   1       81.58       66.04      1.74 o 
  -3   3   1      126.58      103.96      1.72 o 
  -2   3   1      621.38      698.76      6.35 o 
  -1   3   1     3872.24     3967.52     34.41 o 
   0   3   1      256.95      297.56      2.86 o 
   1   3   1      620.81      584.91      9.45 o 
   2   3   1      281.53      306.73      3.80 o 
   3   3   1     3594.78     3763.24     39.74 o 
   4   3   1     1032.10     1092.02      9.69 o 
   5   3   1       50.24       44.66      0.89 o 
   6   3   1      237.14      222.00      2.65 o 
   7   3   1       30.45       31.64      0.85 o 
   8   3   1       14.05       11.06      0.76 o 
   9   3   1       88.42       92.84      2.35 o 
  10   3   1       18.79       23.14      1.64 o 
  11   3   1       10.04        8.85      1.39 o 
  -9   4   1        1.63        1.04      0.56 o 
  -8   4   1       30.50       27.80      1.41 o 
  -7   4   1       82.04       77.32      4.08 o 
  -6   4   1       14.49       17.48      0.95 o 
  -5   4   1     1360.95     1236.13     14.09 o 
  -4   4   1      159.28      151.45      5.17 o 
  -3   4   1      117.91      113.52      1.56 o 
  -2   4   1        6.32        6.04      0.51 o 
  -1   4   1     1155.09     1407.09     12.26 o 
   0   4   1      591.18      601.90      6.54 o 
   1   4   1      667.77      690.19      7.88 o 
   2   4   1       20.16       22.93      0.77 o 
   3   4   1       92.48       81.69      1.04 o 
   4   4   1      120.19      132.57      1.67 o 
   5   4   1       51.42       54.43      1.02 o 
   6   4   1      145.36      151.07      2.07 o 
   7   4   1       47.17       44.68      1.08 o 
   8   4   1      152.29      159.23      4.48 o 
   9   4   1       11.14        9.55      1.19 o 
  10   4   1      274.81      298.87      7.46 o 
  11   4   1       45.18       47.54      2.78 o 
  -8   5   1      115.24      107.40      5.97 o 
  -7   5   1        2.56        3.33      0.90 o 
  -6   5   1       22.28       20.92      2.74 o 
  -5   5   1        8.41        8.44      0.74 o 
  -4   5   1       20.66       15.67      0.88 o 
  -3   5   1       49.00       36.36      0.95 o 
  -2   5   1      180.23      196.58      2.38 o 
  -1   5   1       63.78       59.56      1.12 o 
   0   5   1      733.94      698.76      7.28 o 
   1   5   1      234.33      253.84      5.87 o 
   2   5   1      665.76      625.89      7.45 o 
   3   5   1        1.10        1.74      0.55 o 
   4   5   1      452.78      477.16      8.75 o 
   5   5   1      277.43      293.80      5.87 o 
   6   5   1      107.69      109.67      2.25 o 
   7   5   1        0.21        0.68      0.60 o 
   8   5   1       80.06       79.66      2.02 o 
   9   5   1        4.20        5.77      1.09 o 
  10   5   1        6.65        6.07      1.19 o 
  -8   6   1        1.12        0.54      0.85 o 
  -7   6   1       38.11       41.84      3.68 o 
  -6   6   1       26.89       28.91      1.33 o 
  -5   6   1       80.75       74.42      2.98 o 
  -4   6   1        3.37        1.74      0.45 o 
  -3   6   1       58.43       65.60      1.64 o 
  -2   6   1       30.85       20.73      0.68 o 
  -1   6   1      368.16      361.81      7.86 o 
   0   6   1        3.07        2.72      0.30 o 
   1   6   1     2119.74     2012.69     21.84 o 
   2   6   1      502.31      479.92      6.15 o 
   3   6   1      167.21      157.44      2.74 o 
   4   6   1       38.04       41.80      1.54 o 
   5   6   1        2.54        2.05      0.45 o 
   6   6   1        7.87        3.69      0.75 o 
   7   6   1        0.02        0.05      0.35 o 
   8   6   1        1.08        0.93      0.45 o 
   9   6   1      166.63      170.77      5.17 o 
  10   6   1        6.83        5.87      1.19 o 
  -7   7   1       33.27       29.84      1.51 o 
  -6   7   1       23.29       24.15      1.30 o 
  -5   7   1        8.70        8.57      0.84 o 
  -4   7   1        8.27        7.92      0.74 o 
  -3   7   1       19.99       13.80      0.84 o 
  -2   7   1        0.55       -0.31      0.31 o 
  -1   7   1       15.19       11.36      0.74 o 
   0   7   1       66.46       70.35      2.44 o 
   1   7   1        4.64        6.10      0.59 o 
   2   7   1      909.48      862.78     10.34 o 
   3   7   1      100.82      100.32      2.18 o 
   4   7   1      118.75      108.26      2.32 o 
   5   7   1       76.33       80.96      2.04 o 
   6   7   1        3.26        1.53      0.48 o 
   7   7   1       11.91       10.28      0.81 o 
   8   7   1      114.64      112.36      3.73 o 
   9   7   1        0.65        0.40      0.80 o 
  10   7   1        9.73        6.96      1.29 o 
  -6   8   1       42.53       45.35      2.69 o 
  -5   8   1       58.68       60.77      3.08 o 
  -4   8   1       79.47       78.27      3.38 o 
  -3   8   1        8.70       12.73      1.39 o 
  -2   8   1       90.22       81.75      3.08 o 
  -1   8   1        0.46        0.24      0.75 o 
   0   8   1      275.49      261.61      4.22 o 
   1   8   1       86.22       83.01      2.04 o 
   2   8   1       59.84       66.32      1.89 o 
   3   8   1       16.21       14.28      0.91 o 
   4   8   1       53.32       56.17      1.72 o 
   5   8   1        0.01        0.14      0.65 o 
   6   8   1       34.09       28.28      1.30 o 
   7   8   1        9.98       11.58      0.91 o 
   8   8   1       10.64       12.82      1.02 o 
   9   8   1        8.82        4.58      1.19 o 
  -5   9   1       28.42       27.55      2.19 o 
  -4   9   1       15.96       18.70      1.89 o 
  -3   9   1       58.08       63.16      3.08 o 
  -2   9   1        2.59        2.39      0.90 o 
  -1   9   1       18.54       23.14      1.19 o 
   0   9   1        0.10        0.52      0.40 o 
   1   9   1       92.90       89.42      2.78 o 
   2   9   1       40.82       40.41      1.94 o 
   3   9   1       77.21       68.37      1.97 o 
   4   9   1      109.25      110.55      2.60 o 
   5   9   1      204.44      194.45      3.73 o 
   6   9   1        3.99        5.33      1.04 o 
   7   9   1       92.99       98.61      2.64 o 
   8   9   1      172.23      176.19      7.81 o 
  -3  10   1      246.65      275.50      7.46 o 
  -2  10   1       42.51       46.84      2.78 o 
  -1  10   1        6.85       10.84      1.49 o 
   0  10   1       98.13      101.36      2.63 o 
   1  10   1        3.64        4.88      0.74 o 
   2  10   1       14.78       14.27      1.29 o 
   3  10   1       24.84       24.60      1.39 o 
   4  10   1      215.25      225.72      4.29 o 
   5  10   1       28.86       29.55      1.48 o 
   6  10   1       52.56       53.84      2.00 o 
   7  10   1       26.08       29.22      1.55 o 
  -1  11   1       38.61       39.48      2.69 o 
   0  11   1        4.23        5.06      0.81 o 
   1  11   1        1.15        1.13      0.65 o 
   2  11   1        3.85        4.00      0.77 o 
   3  11   1        9.65        8.57      0.99 o 
   4  11   1        3.50        5.59      0.84 o 
   5  11   1        4.66        4.69      1.19 o 
  -4 -11   2        2.94        2.68      0.90 o 
  -3 -11   2       21.51       23.37      4.87 o 
  -2 -11   2       50.13       46.90      1.86 o 
  -1 -11   2       14.59       16.05      1.19 o 
   0 -11   2        3.17        3.07      0.76 o 
   1 -11   2       62.50       69.32      3.38 o 
  -6 -10   2       23.28       24.86      1.44 o 
  -5 -10   2       15.24       16.09      2.44 o 
  -4 -10   2       12.88       13.53      1.05 o 
  -3 -10   2      207.97      211.99      4.04 o 
  -2 -10   2       14.36       15.80      1.09 o 
  -1 -10   2       34.98       35.39      1.51 o 
   0 -10   2      102.88      115.85      4.13 o 
   1 -10   2       80.24       89.41      2.42 o 
   2 -10   2      159.70      167.59      5.27 o 
   3 -10   2        0.02        0.50      0.99 o 
  -8  -9   2        0.65        0.56      0.55 o 
  -7  -9   2      243.24      252.05      4.64 o 
  -6  -9   2        6.08        6.55      1.24 o 
  -5  -9   2      105.76       99.95      2.57 o 
  -4  -9   2       46.36       43.27      1.62 o 
  -3  -9   2        0.36        0.11      0.45 o 
  -2  -9   2      186.33      175.48      3.41 o 
  -1  -9   2       90.55       86.24      2.21 o 
   0  -9   2        0.55        0.70      0.45 o 
   1  -9   2       71.85       71.65      2.04 o 
   2  -9   2        5.80        6.56      1.19 o 
   3  -9   2      122.40      127.70      4.38 o 
   4  -9   2       16.14       17.21      1.79 o 
   5  -9   2        2.64        3.68      1.09 o 
  -9  -8   2        0.49        1.09      0.90 o 
  -8  -8   2        0.01       -0.54      0.60 o 
  -7  -8   2       12.69       13.02      1.02 o 
  -6  -8   2        7.56        8.01      0.77 o 
  -5  -8   2       14.13       15.35      1.14 o 
  -4  -8   2       63.75       67.44      1.90 o 
  -3  -8   2       14.17       14.57      0.91 o 
  -2  -8   2       69.40       71.73      3.18 o 
  -1  -8   2       67.20       65.99      1.83 o 
   0  -8   2        0.05        0.30      0.38 o 
   1  -8   2       10.12        8.93      0.85 o 
   2  -8   2       20.38       19.93      1.05 o 
   3  -8   2        3.43        5.37      1.09 o 
   4  -8   2       16.46       15.61      1.59 o 
   5  -8   2       13.51       14.62      1.59 o 
   6  -8   2      154.20      159.83      5.17 o 
  -9  -7   2        0.99        1.39      0.90 o 
  -8  -7   2       56.96       64.45      2.04 o 
  -7  -7   2       67.41       64.83      1.93 o 
  -6  -7   2       24.05       23.75      1.84 o 
  -5  -7   2       17.47       20.14      0.98 o 
  -4  -7   2       73.76       72.13      1.86 o 
  -3  -7   2      116.16      116.17      2.59 o 
  -2  -7   2      251.59      251.90      3.90 o 
  -1  -7   2      756.41      736.92      9.04 o 
   0  -7   2     1160.40     1117.58     12.94 o 
   1  -7   2        1.93        1.88      0.45 o 
   2  -7   2        2.05        3.49      0.38 o 
   3  -7   2       16.17       14.19      0.86 o 
   4  -7   2        9.21       11.57      1.59 o 
   5  -7   2       15.81       16.64      1.05 o 
   6  -7   2        9.98        9.15      0.91 o 
   7  -7   2       81.53       84.49      2.50 o 
 -10  -6   2       35.80       44.06      2.69 o 
  -9  -6   2       50.75       53.31      2.69 o 
  -8  -6   2       53.34       51.60      1.68 o 
  -7  -6   2       30.07       31.78      1.54 o 
  -6  -6   2       32.49       34.03      1.27 o 
  -5  -6   2      311.39      288.38      4.36 o 
  -4  -6   2       14.56        9.65      0.70 o 
  -3  -6   2      315.29      317.47      6.37 o 
  -2  -6   2       27.84       31.27      1.94 o 
  -1  -6   2       89.12       83.70      1.39 o 
   0  -6   2      211.96      210.54      2.50 o 
   1  -6   2      179.32      179.89      2.28 o 
   2  -6   2       71.24       74.28      1.33 o 
   3  -6   2       19.50       23.26      0.77 o 
   4  -6   2       83.85       77.20      1.93 o 
   5  -6   2       11.05       12.04      0.88 o 
   6  -6   2       48.49       47.00      1.69 o 
   7  -6   2       45.10       43.15      1.72 o 
   8  -6   2        1.32        0.58      0.59 o 
 -10  -5   2        2.53        1.79      0.90 o 
  -9  -5   2       14.87       15.02      1.49 o 
  -8  -5   2       21.63       19.20      1.59 o 
  -7  -5   2       20.63       20.37      1.02 o 
  -6  -5   2       66.70       72.90      1.79 o 
  -5  -5   2      246.29      241.38      3.69 o 
  -4  -5   2      117.60      120.16      1.67 o 
  -3  -5   2        1.79        3.08      0.33 o 
  -2  -5   2      151.23      145.04      1.75 o 
  -1  -5   2      207.14      203.86      2.27 o 
   0  -5   2      338.43      344.11      3.53 o 
   1  -5   2        7.77        8.99      0.76 o 
   2  -5   2        0.05        0.82      0.24 o 
   3  -5   2      169.68      169.45      2.19 o 
   4  -5   2       88.32       83.56      2.98 o 
   5  -5   2       58.75       55.79      1.65 o 
   6  -5   2      284.16      258.42      4.32 o 
   7  -5   2        1.94        0.80      0.49 o 
   8  -5   2      108.55      106.37      4.08 o 
   9  -5   2        3.21        3.30      0.74 o 
 -10  -4   2        0.07       -0.60      0.60 o 
  -9  -4   2      140.16      145.41      4.58 o 
  -8  -4   2      130.66      125.64      3.08 o 
  -7  -4   2      189.98      186.62      2.82 o 
  -6  -4   2       84.19       79.31      1.41 o 
  -5  -4   2       37.93       49.02      1.01 o 
  -4  -4   2      423.66      452.63      4.50 o 
  -3  -4   2        3.26        1.62      0.34 o 
  -2  -4   2      996.58     1076.07      9.50 o 
  -1  -4   2      119.94      135.19      1.62 o 
   0  -4   2       39.27       34.46      0.70 o 
   1  -4   2      353.53      370.23      3.67 o 
   2  -4   2      981.42     1139.27     10.16 o 
   3  -4   2       26.38       20.47      0.61 o 
   4  -4   2       43.83       41.52      1.26 o 
   5  -4   2      567.56      532.29      6.89 o 
   6  -4   2      399.45      369.25      5.38 o 
   7  -4   2       42.66       37.02      1.44 o 
   8  -4   2        4.54        3.64      0.70 o 
   9  -4   2        6.86        8.57      1.64 o 
 -10  -3   2       18.09       18.64      1.59 o 
  -9  -3   2       27.00       32.20      1.40 o 
  -8  -3   2       77.57       71.07      1.89 o 
  -7  -3   2       18.96       17.79      0.88 o 
  -6  -3   2        1.29        2.48      0.56 o 
  -5  -3   2     1405.55     1339.40     16.20 o 
  -4  -3   2      194.95      186.95      2.18 o 
  -3  -3   2      696.66      695.79      6.37 o 
  -2  -3   2     1240.18     1361.84     11.80 o 
  -1  -3   2      250.72      241.83      2.42 o 
   0  -3   2       26.31       34.88      1.05 o 
   1  -3   2      220.53      217.37      2.26 o 
   2  -3   2      592.83      649.97      5.97 o 
   3  -3   2      305.39      316.77      3.33 o 
   4  -3   2      102.35      103.39      1.79 o 
   5  -3   2      302.89      286.90      4.18 o 
   6  -3   2       16.12       15.76      1.24 o 
   7  -3   2      117.06      114.04      3.53 o 
   8  -3   2       71.28       65.35      1.97 o 
   9  -3   2      166.45      162.96      7.51 o 
  10  -3   2       27.80       29.24      1.58 o 
 -10  -2   2        0.89        0.72      0.60 o 
  -9  -2   2        0.60       -0.28      0.38 o 
  -8  -2   2       56.92       48.09      1.58 o 
  -7  -2   2        5.28        7.08      0.63 o 
  -6  -2   2      545.18      520.22      6.79 o 
  -5  -2   2      130.17      110.65      1.56 o 
  -4  -2   2     1853.01     1902.07     16.40 o 
  -3  -2   2       38.29       36.02      0.67 o 
  -2  -2   2        6.50        4.21      0.34 o 
  -1  -2   2      173.75      198.25      1.97 o 
   0  -2   2       13.60       26.22      0.48 o 
   1  -2   2      360.90      384.66      4.16 o 
   2  -2   2        0.05        1.98      0.20 o 
   3  -2   2       23.74       23.34      0.55 o 
   4  -2   2      287.89      298.47      3.07 o 
   5  -2   2       16.98       18.63      1.24 o 
   6  -2   2       70.88       73.08      1.79 o 
   7  -2   2       18.51       20.60      1.29 o 
   8  -2   2      190.03      169.57      6.17 o 
   9  -2   2       30.15       26.86      1.34 o 
  10  -2   2      134.26      130.56      3.63 o 
 -10  -1   2       12.21       12.65      1.19 o 
  -9  -1   2       15.47       13.88      0.98 o 
  -8  -1   2        9.89        9.54      0.81 o 
  -7  -1   2        5.15       10.28      0.85 o 
  -6  -1   2      122.17      112.09      2.18 o 
  -5  -1   2        5.79        7.21      0.41 o 
  -4  -1   2      325.33      313.38      3.89 o 
  -3  -1   2      430.84      548.65      5.05 o 
  -2  -1   2      725.69      731.60      6.45 o 
  -1  -1   2       11.96       11.11      0.34 o 
   0  -1   2      180.82      205.54      1.95 o 
   1  -1   2     2193.41     2095.60     26.32 o 
   2  -1   2     1264.75     1375.26     12.79 o 
   3  -1   2      109.74      100.39      1.24 o 
   4  -1   2       98.48      111.34      1.35 o 
   5  -1   2      177.77      166.26      2.67 o 
   6  -1   2      155.66      154.54      2.88 o 
   7  -1   2      220.27      205.41      3.55 o 
   8  -1   2        1.14        0.56      0.50 o 
   9  -1   2      135.18      119.35      2.81 o 
  10  -1   2       37.62       34.70      1.58 o 
 -10   0   2        4.19        7.00      0.88 o 
  -9   0   2       38.72       37.56      1.58 o 
  -8   0   2       50.44       47.76      1.62 o 
  -7   0   2      548.86      438.97      6.05 o 
  -6   0   2       96.45       90.46      1.97 o 
  -5   0   2      101.53      115.69      1.56 o 
  -4   0   2       70.36       75.30      1.11 o 
  -3   0   2     3025.54     3197.57     27.14 o 
  -2   0   2      459.66      524.23      4.97 o 
  -1   0   2      572.65      641.92      5.68 o 
   0   0   2     3655.81     3516.10     37.12 o 
   1   0   2     4483.66     4315.35     37.34 o 
   2   0   2       83.29       94.74      3.11 o 
   3   0   2      260.53      254.62      2.54 o 
   4   0   2      202.40      235.65      2.47 o 
   5   0   2       72.24       94.15      1.47 o 
   6   0   2        0.15        0.11      0.31 o 
   7   0   2       55.83       53.11      1.55 o 
   8   0   2       12.68       10.84      0.90 o 
   9   0   2       59.30       63.82      1.97 o 
  10   0   2       40.92       38.82      1.65 o 
  11   0   2       24.06       26.58      1.48 o 
 -10   1   2      134.62      137.12      4.87 o 
  -9   1   2        3.69        4.77      0.74 o 
  -8   1   2      130.24      125.23      3.68 o 
  -7   1   2      141.96      122.72      2.57 o 
  -6   1   2      325.93      295.05      4.32 o 
  -5   1   2      117.92      115.17      2.24 o 
  -4   1   2        3.86        3.90      0.25 o 
  -3   1   2       47.72       42.72      0.75 o 
  -2   1   2      406.12      420.65      3.92 o 
  -1   1   2       32.65       40.18      0.63 o 
   0   1   2        7.24        6.47      0.26 o 
   1   1   2     1713.21     1735.06     27.00 o 
   2   1   2     2241.58     2161.77     18.56 o 
   3   1   2      210.72      209.64      2.18 o 
   4   1   2     1540.24     1540.09     15.38 o 
   5   1   2        6.09        7.80      0.43 o 
   6   1   2      114.85      111.23      1.56 o 
   7   1   2       35.05       37.63      1.64 o 
   8   1   2      123.23      122.09      2.57 o 
   9   1   2        3.11        3.54      0.63 o 
  10   1   2      127.88      125.50      3.73 o 
  11   1   2        4.85        5.47      1.29 o 
 -10   2   2       13.60       12.19      1.79 o 
  -9   2   2        0.02       -0.31      0.85 o 
  -8   2   2       35.89       33.65      1.44 o 
  -7   2   2       34.67       34.38      1.34 o 
  -6   2   2        6.88        9.58      0.74 o 
  -5   2   2       51.23       48.36      4.28 o 
  -4   2   2      320.50      303.58      3.20 o 
  -3   2   2      271.34      261.81      2.74 o 
  -2   2   2       55.77       59.51      1.07 o 
  -1   2   2       63.53       62.94      0.88 o 
   0   2   2      462.97      462.95      4.19 o 
   1   2   2     1849.16     1871.51     16.06 o 
   2   2   2      825.53      847.20      7.40 o 
   3   2   2       34.84       26.67      0.55 o 
   4   2   2        0.01        0.11      0.14 o 
   5   2   2      122.26      117.54      2.18 o 
   6   2   2       50.57       49.97      0.99 o 
   7   2   2      525.56      513.71      9.20 o 
   8   2   2        0.37        0.10      0.35 o 
   9   2   2       88.09       90.08      2.28 o 
  10   2   2        0.00       -0.42      0.42 o 
  11   2   2        5.38        7.21      0.95 o 
  -9   3   2       83.47       81.14      2.43 o 
  -8   3   2        0.16        0.56      0.55 o 
  -7   3   2      164.00      149.04      6.02 o 
  -6   3   2        2.96        2.53      0.48 o 
  -5   3   2      738.33      715.83      8.75 o 
  -4   3   2      430.49      415.86      5.41 o 
  -3   3   2        4.95        5.10      0.33 o 
  -2   3   2      322.85      308.86      3.13 o 
  -1   3   2      257.74      253.52      2.60 o 
   0   3   2       29.60       38.05      0.88 o 
   1   3   2        0.04        0.40      0.14 o 
   2   3   2      452.15      509.13      4.65 o 
   3   3   2     1726.78     1805.50     15.49 o 
   4   3   2       35.20       45.66      1.09 o 
   5   3   2      180.32      168.72      2.08 o 
   6   3   2      253.80      257.78      2.96 o 
   7   3   2      664.23      618.09      6.15 o 
   8   3   2       70.98       67.90      1.82 o 
   9   3   2       20.77       20.81      1.12 o 
  10   3   2        2.98        3.98      0.99 o 
  11   3   2      133.00      139.34      4.87 o 
  -9   4   2        6.79        5.38      0.84 o 
  -8   4   2        4.87        4.39      0.77 o 
  -7   4   2       17.08       18.48      1.54 o 
  -6   4   2        2.88        3.20      0.56 o 
  -5   4   2       18.18       17.62      1.04 o 
  -4   4   2     1194.80     1159.00     13.11 o 
  -3   4   2      108.89      104.01      1.50 o 
  -2   4   2      715.83      726.00      6.73 o 
  -1   4   2      318.39      348.50      7.43 o 
   0   4   2      167.57      135.49      1.62 o 
   1   4   2      281.10      289.32      2.88 o 
   2   4   2     1425.86     1518.82     16.42 o 
   3   4   2        3.26        2.90      0.33 o 
   4   4   2       50.76       53.41      1.27 o 
   5   4   2       36.86       38.05      0.86 o 
   6   4   2      532.60      546.15      5.46 o 
   7   4   2      553.03      559.42      5.71 o 
   8   4   2       89.88       87.92      3.18 o 
   9   4   2       10.11        9.55      1.29 o 
  10   4   2       53.55       53.01      2.78 o 
  11   4   2        5.05        6.46      1.29 o 
  -8   5   2       33.94       34.22      2.78 o 
  -7   5   2       10.79        9.55      0.88 o 
  -6   5   2       29.52       25.38      1.99 o 
  -5   5   2       15.79       16.19      0.95 o 
  -4   5   2       20.81       17.65      1.14 o 
  -3   5   2      142.38      139.59      1.95 o 
  -2   5   2       17.23       15.95      0.72 o 
  -1   5   2      636.97      609.48      5.81 o 
   0   5   2      113.41      116.90      1.54 o 
   1   5   2       10.74       11.55      0.39 o 
   2   5   2      121.16      113.34      2.04 o 
   3   5   2      128.48      105.62      2.78 o 
   4   5   2       85.43       85.63      1.83 o 
   5   5   2       74.97       63.39      1.58 o 
   6   5   2       68.02       51.62      2.29 o 
   7   5   2      164.07      160.53      3.23 o 
   8   5   2        3.53        4.69      0.59 o 
   9   5   2      176.28      167.79      4.97 o 
  10   5   2        3.63        2.88      0.99 o 
  -7   6   2        0.95        1.09      0.59 o 
  -6   6   2        8.43        5.37      0.69 o 
  -5   6   2       12.88       13.10      0.91 o 
  -4   6   2        2.38        1.95      0.48 o 
  -3   6   2       16.63       19.85      0.93 o 
  -2   6   2       58.41       47.32      1.34 o 
  -1   6   2      112.43       98.36      1.53 o 
   0   6   2      158.81      158.96      2.00 o 
   1   6   2      146.10      137.81      2.46 o 
   2   6   2     2109.28     1999.04     44.16 o 
   3   6   2       38.35       43.19      1.27 o 
   4   6   2        2.37        0.86      0.70 o 
   5   6   2        1.44        3.53      0.49 o 
   6   6   2        0.78       -0.15      0.35 o 
   7   6   2      167.63      163.27      3.09 o 
   8   6   2       17.56       16.17      0.98 o 
   9   6   2       20.15       24.27      1.89 o 
  -7   7   2        3.26        2.47      0.69 o 
  -6   7   2      115.65      122.41      2.98 o 
  -5   7   2       87.53       86.30      2.31 o 
  -4   7   2       61.65       62.22      1.81 o 
  -3   7   2        0.01       -0.04      0.33 o 
  -2   7   2      550.60      457.72      6.14 o 
  -1   7   2       22.39       18.93      1.34 o 
   0   7   2      441.79      429.72      5.80 o 
   1   7   2       39.96       41.76      1.37 o 
   2   7   2        1.14        2.83      1.69 o 
   3   7   2       16.86       14.70      1.09 o 
   4   7   2      452.78      424.50      5.91 o 
   5   7   2       72.69       66.73      2.39 o 
   6   7   2        0.50        0.85      0.42 o 
   7   7   2        0.06        0.03      0.38 o 
   8   7   2        0.30        0.85      0.49 o 
   9   7   2        6.62        5.57      1.19 o 
  10   7   2        6.45        6.66      1.29 o 
  -6   8   2       23.34       23.27      1.99 o 
  -5   8   2       37.62       37.50      2.49 o 
  -4   8   2        0.32        0.80      0.80 o 
  -3   8   2       24.34       24.07      1.79 o 
  -2   8   2       17.49       10.34      1.19 o 
  -1   8   2       57.44       52.98      1.61 o 
   0   8   2        0.02       -0.30      0.75 o 
   1   8   2      184.04      171.58      3.20 o 
   2   8   2       41.39       39.89      1.54 o 
   3   8   2      281.82      264.64      4.58 o 
   4   8   2       20.86       22.52      1.09 o 
   5   8   2      278.47      264.96      6.71 o 
   6   8   2       18.36       16.29      1.24 o 
   7   8   2       69.47       68.01      3.23 o 
   8   8   2        0.77        0.94      0.49 o 
   9   8   2       20.53       19.99      1.26 o 
  -4   9   2       72.94       77.58      3.58 o 
  -3   9   2       61.92       63.75      3.18 o 
  -2   9   2       28.09       30.93      2.09 o 
  -1   9   2        8.83        6.76      0.76 o 
   0   9   2       17.21       16.46      1.02 o 
   1   9   2       36.62       38.79      2.09 o 
   2   9   2       41.07       40.07      1.51 o 
   3   9   2       67.09       62.02      1.90 o 
   4   9   2      111.90      113.12      2.67 o 
   5   9   2      141.60      143.03      3.98 o 
   6   9   2        1.78        1.77      0.59 o 
   7   9   2        3.69        3.92      0.74 o 
   8   9   2       26.69       26.56      1.44 o 
  -3  10   2        2.68        4.18      1.19 o 
  -2  10   2      104.96      109.20      4.18 o 
  -1  10   2        1.69        0.60      0.80 o 
   0  10   2        0.58        0.30      0.48 o 
   1  10   2       28.00       27.83      2.44 o 
   2  10   2        5.56        5.86      0.99 o 
   3  10   2        6.86        6.27      0.81 o 
   4  10   2       64.44       59.16      2.00 o 
   5  10   2       13.13       13.42      1.09 o 
   6  10   2       46.71       45.52      1.83 o 
   7  10   2       14.69       14.53      1.44 o 
   0  11   2       18.18       19.85      1.33 o 
   1  11   2       24.80       24.57      1.40 o 
   2  11   2        1.05        0.95      0.75 o 
   3  11   2      113.29      115.88      3.08 o 
   4  11   2        8.10        7.76      0.98 o 
   5  11   2        9.94        9.12      1.02 o 
  -4 -11   3        1.98        0.00      0.70 o 
  -3 -11   3        0.68       -0.06      0.90 o 
  -2 -11   3       24.89       28.49      1.99 o 
  -1 -11   3       92.38       99.65      2.78 o 
   0 -11   3       66.77       71.34      2.32 o 
   1 -11   3        3.09        1.39      0.99 o 
  -6 -10   3      135.97      148.07      5.67 o 
  -5 -10   3       10.22       11.28      1.02 o 
  -4 -10   3        8.31        8.41      0.94 o 
  -3 -10   3       43.02       45.23      3.93 o 
  -2 -10   3        2.81        2.97      0.67 o 
  -1 -10   3        7.78        6.98      0.84 o 
   0 -10   3       10.87       11.28      0.98 o 
   1 -10   3      207.78      234.62      5.97 o 
   2 -10   3        0.10        0.20      0.80 o 
   3 -10   3       55.40       65.24      3.28 o 
  -7  -9   3       27.42       28.45      1.51 o 
  -6  -9   3      104.35      110.72      2.78 o 
  -5  -9   3      103.40       96.62      2.50 o 
  -4  -9   3       20.28       19.56      1.13 o 
  -3  -9   3        0.03       -0.05      0.45 o 
  -2  -9   3       26.14       28.23      1.30 o 
  -1  -9   3       77.57       70.80      2.00 o 
   0  -9   3        5.50        5.57      0.70 o 
   1  -9   3       11.84       11.27      0.99 o 
   2  -9   3       20.16       24.96      1.89 o 
   3  -9   3       32.48       30.24      2.19 o 
   4  -9   3      158.96      159.53      5.17 o 
   5  -9   3       55.34       58.28      2.98 o 
  -8  -8   3        6.33        5.88      0.81 o 
  -7  -8   3       20.25       19.54      1.20 o 
  -6  -8   3      234.02      224.31      4.67 o 
  -5  -8   3       57.57       54.90      2.29 o 
  -4  -8   3        2.05        3.54      0.70 o 
  -3  -8   3      151.66      146.65      2.92 o 
  -2  -8   3       12.58       12.28      0.84 o 
  -1  -8   3       16.52       15.13      0.91 o 
   0  -8   3      220.94      215.70      9.50 o 
   1  -8   3      193.91      194.57      3.44 o 
   2  -8   3      283.85      293.64      4.60 o 
   3  -8   3       66.16       60.87      2.78 o 
   4  -8   3       30.98       34.71      2.19 o 
   5  -8   3        3.90        3.88      0.99 o 
   6  -8   3       61.63       62.06      3.08 o 
  -9  -7   3        5.90        6.76      1.19 o 
  -8  -7   3        4.22        5.36      0.74 o 
  -7  -7   3       68.60       72.38      2.04 o 
  -6  -7   3        8.56        7.87      0.77 o 
  -5  -7   3       47.63       49.65      1.58 o 
  -4  -7   3      372.76      319.83      4.81 o 
  -3  -7   3        5.40        6.17      0.63 o 
  -2  -7   3       22.41       21.85      1.19 o 
  -1  -7   3      278.98      271.30      4.11 o 
   0  -7   3     1019.35      978.77     11.50 o 
   1  -7   3       68.25       65.04      2.04 o 
   2  -7   3      108.08      106.29      1.75 o 
   3  -7   3       21.38       25.19      1.12 o 
   4  -7   3       19.20       15.92      0.95 o 
   5  -7   3      229.00      233.47      4.11 o 
   6  -7   3        4.07        5.16      0.74 o 
   7  -7   3        0.03       -0.45      0.45 o 
  -9  -6   3       10.11        9.85      1.39 o 
  -8  -6   3      132.51      132.78      4.18 o 
  -7  -6   3        1.84        2.76      0.52 o 
  -6  -6   3       69.25       69.47      2.64 o 
  -5  -6   3        3.84        3.10      0.60 o 
  -4  -6   3      120.51       99.65      2.39 o 
  -3  -6   3       44.08       38.42      1.23 o 
  -2  -6   3       38.67       44.87      1.30 o 
  -1  -6   3        1.74        1.94      0.29 o 
   0  -6   3      147.79      145.05      1.93 o 
   1  -6   3       51.08       48.93      2.53 o 
   2  -6   3      742.73      703.40      6.83 o 
   3  -6   3      167.30      163.74      3.01 o 
   4  -6   3       30.94       26.94      1.24 o 
   5  -6   3        4.37        6.57      0.70 o 
   6  -6   3        2.86        2.04      0.56 o 
   7  -6   3       15.47       18.04      1.20 o 
   8  -6   3        0.53        0.15      0.56 o 
 -10  -5   3       41.58       46.84      2.69 o 
  -9  -5   3       96.08       92.50      3.58 o 
  -8  -5   3        9.28        8.95      1.19 o 
  -7  -5   3      169.09      178.73      3.23 o 
  -6  -5   3       99.48      105.35      2.25 o 
  -5  -5   3        0.64        1.28      0.38 o 
  -4  -5   3      333.07      334.19      3.60 o 
  -3  -5   3       50.71       51.51      1.10 o 
  -2  -5   3      177.32      162.04      3.22 o 
  -1  -5   3        3.06        2.29      0.26 o 
   0  -5   3       63.86       65.56      1.20 o 
   1  -5   3      154.27      145.18      1.89 o 
   2  -5   3      235.36      249.33      2.87 o 
   3  -5   3      142.38      126.99      2.60 o 
   4  -5   3      131.42      126.63      2.50 o 
   5  -5   3       32.55       29.63      1.23 o 
   6  -5   3       18.67       21.36      2.44 o 
   7  -5   3        1.52        0.35      0.42 o 
   8  -5   3        7.52        8.67      0.91 o 
   9  -5   3       31.11       32.93      2.24 o 
 -10  -4   3        7.98        6.37      1.19 o 
  -9  -4   3        2.39        4.28      0.99 o 
  -8  -4   3       16.95       18.07      1.02 o 
  -7  -4   3       75.66       76.03      1.49 o 
  -6  -4   3       74.28       78.23      1.58 o 
  -5  -4   3      152.44      152.59      2.06 o 
  -4  -4   3      314.18      337.48      3.59 o 
  -3  -4   3      102.16      101.09      1.42 o 
  -2  -4   3      157.99      190.49      2.17 o 
  -1  -4   3      567.20      595.52      5.54 o 
   0  -4   3       55.63       61.45      0.99 o 
   1  -4   3      563.74      561.81      5.34 o 
   2  -4   3      276.23      279.25      3.02 o 
   3  -4   3     1508.59     1599.22     23.29 o 
   4  -4   3       69.38       69.32      1.23 o 
   5  -4   3       57.68       58.58      1.62 o 
   6  -4   3      286.26      278.34      4.43 o 
   7  -4   3       71.01       65.94      1.93 o 
   8  -4   3        2.70        2.71      0.60 o 
   9  -4   3        6.29        5.73      0.84 o 
 -10  -3   3       10.53        8.88      0.91 o 
  -9  -3   3        7.55        8.32      1.19 o 
  -8  -3   3        0.30        0.00      0.38 o 
  -7  -3   3       11.46       13.20      0.81 o 
  -6  -3   3      543.58      535.75      5.45 o 
  -5  -3   3      436.72      433.36      4.46 o 
  -4  -3   3      340.03      358.33      3.71 o 
  -3  -3   3        4.61        4.78      0.49 o 
  -2  -3   3       27.21       26.62      0.57 o 
  -1  -3   3      541.51      609.92      5.56 o 
   0  -3   3        3.57        3.06      0.21 o 
   1  -3   3      252.91      268.11      2.76 o 
   2  -3   3       66.94       67.28      1.05 o 
   3  -3   3        0.55       -0.15      0.25 o 
   4  -3   3      347.67      340.67      4.09 o 
   5  -3   3       16.24       15.90      0.84 o 
   6  -3   3       41.09       42.21      4.58 o 
   7  -3   3      155.97      148.55      3.08 o 
   8  -3   3       20.05       18.63      1.13 o 
   9  -3   3       29.03       31.31      1.51 o 
  10  -3   3      163.54      164.28      3.76 o 
 -10  -2   3       19.55       20.71      1.27 o 
  -9  -2   3        1.62        0.95      0.60 o 
  -8  -2   3       49.81       53.79      1.68 o 
  -7  -2   3        0.42        0.65      0.35 o 
  -6  -2   3        0.02        0.54      0.34 o 
  -5  -2   3      479.42      477.15      4.78 o 
  -4  -2   3      331.21      330.37      3.42 o 
  -3  -2   3      326.07      329.60      3.31 o 
  -2  -2   3      470.97      483.76      4.50 o 
  -1  -2   3      177.33      181.14      2.02 o 
   0  -2   3       17.33       26.22      0.50 o 
   1  -2   3       74.12      105.57      1.26 o 
   2  -2   3       11.71       12.82      0.58 o 
   3  -2   3        0.11        0.33      0.17 o 
   4  -2   3      355.59      358.45      3.66 o 
   5  -2   3      136.85      137.69      2.50 o 
   6  -2   3      168.11      158.00      2.88 o 
   7  -2   3       89.88       87.92      3.08 o 
   8  -2   3      110.76      103.35      4.33 o 
   9  -2   3       35.50       28.68      1.37 o 
  10  -2   3        4.39        2.63      0.90 o 
 -10  -1   3       80.09       81.85      2.46 o 
  -9  -1   3       15.30       13.66      1.02 o 
  -8  -1   3       40.45       37.52      1.44 o 
  -7  -1   3        2.15        0.85      0.50 o 
  -6  -1   3       47.49       57.11      1.74 o 
  -5  -1   3      867.42      907.85     14.44 o 
  -4  -1   3      246.72      259.02      2.83 o 
  -3  -1   3      876.51      903.73     11.89 o 
  -2  -1   3      156.68      149.33      2.00 o 
  -1  -1   3     2346.09     2387.85     46.49 o 
   0  -1   3     2265.69     2307.88     19.83 o 
   1  -1   3     9046.20     8697.66    103.07 o 
   2  -1   3      115.11      113.28      2.51 o 
   3  -1   3       22.28       14.85      0.53 o 
   4  -1   3      209.67      231.64      2.51 o 
   5  -1   3       93.23      106.92      1.42 o 
   6  -1   3        1.42        1.77      0.42 o 
   7  -1   3      131.02      132.22      2.64 o 
   8  -1   3      147.91      129.04      3.53 o 
   9  -1   3       38.33       41.99      2.19 o 
  10  -1   3       32.26       29.94      2.14 o 
 -10   0   3       59.28       66.39      3.83 o 
  -9   0   3        0.00       -0.25      0.42 o 
  -8   0   3       36.06       42.57      2.09 o 
  -7   0   3        0.00        0.18      0.31 o 
  -6   0   3       53.51       39.06      1.27 o 
  -5   0   3      306.41      296.89      5.30 o 
  -4   0   3       33.51       24.86      0.79 o 
  -3   0   3     1281.67     1424.90     20.47 o 
  -2   0   3     1568.24     1664.05     14.26 o 
  -1   0   3      379.21      427.87      3.92 o 
   0   0   3     2800.98     2766.13     41.97 o 
   1   0   3    10032.42     9796.32    148.04 o 
   2   0   3        0.23        0.28      0.23 o 
   3   0   3      445.15      490.85      4.55 o 
   4   0   3       28.04       22.74      0.57 o 
   5   0   3        4.00        6.08      0.35 o 
   6   0   3      456.57      435.89      5.70 o 
   7   0   3       22.93       22.55      0.98 o 
   8   0   3      174.49      175.12      3.31 o 
   9   0   3        8.88       10.31      0.88 o 
  10   0   3       50.61       45.64      2.54 o 
  11   0   3        0.74        0.25      0.56 o 
 -10   1   3      223.25      234.72      4.82 o 
  -9   1   3        0.15       -0.05      0.45 o 
  -8   1   3        6.05        4.47      1.04 o 
  -7   1   3       95.66       85.39      3.03 o 
  -6   1   3      103.96       79.27      2.88 o 
  -5   1   3      592.05      577.42      7.14 o 
  -4   1   3       25.64       31.16      0.73 o 
  -3   1   3      770.47      818.29      7.41 o 
  -2   1   3      444.48      468.27      4.38 o 
  -1   1   3       18.38       21.56      0.52 o 
   0   1   3     5783.55     5491.04     72.26 o 
   1   1   3     3982.26     4028.54     77.05 o 
   2   1   3       23.26       30.92      0.57 o 
   3   1   3      240.01      231.27      2.37 o 
   4   1   3      123.42      131.80      1.62 o 
   5   1   3      191.18      194.71      2.27 o 
   6   1   3        0.06        0.28      0.22 o 
   7   1   3       90.89       83.69      1.93 o 
   8   1   3       20.12       17.93      0.95 o 
   9   1   3       31.99       32.66      1.44 o 
  10   1   3        0.66        0.46      0.52 o 
  11   1   3       12.74       12.37      1.19 o 
  -9   2   3       77.19       76.19      2.32 o 
  -8   2   3       49.79       49.65      1.76 o 
  -7   2   3      115.04      120.73      4.62 o 
  -6   2   3        6.46        5.92      0.63 o 
  -5   2   3       16.61       16.37      1.34 o 
  -4   2   3        0.23        0.79      0.26 o 
  -3   2   3     1023.44     1025.25      9.17 o 
  -2   2   3      216.00      249.02      2.62 o 
  -1   2   3      525.85      552.77      5.07 o 
   0   2   3        6.05       11.51      0.36 o 
   1   2   3      136.73      134.71      1.60 o 
   2   2   3      350.08      371.40      3.52 o 
   3   2   3      273.47      274.53      2.85 o 
   4   2   3      333.72      343.20      3.46 o 
   5   2   3      112.83      121.76      1.81 o 
   6   2   3      462.63      449.16      4.59 o 
   7   2   3        8.98        8.95      0.70 o 
   8   2   3      118.35      107.12      2.88 o 
   9   2   3       77.04       76.26      2.07 o 
  10   2   3        0.53        0.85      0.75 o 
  11   2   3       29.64       28.59      1.51 o 
  -9   3   3        3.35        2.51      0.67 o 
  -8   3   3       30.88       33.37      1.48 o 
  -7   3   3       20.07       18.48      1.54 o 
  -6   3   3      176.76      173.33      3.24 o 
  -5   3   3      114.25      102.89      2.21 o 
  -4   3   3     2213.98     2111.40     22.64 o 
  -3   3   3       82.27       77.60      1.94 o 
  -2   3   3      365.21      381.20      3.80 o 
  -1   3   3       19.28       31.17      0.67 o 
   0   3   3      313.10      294.72      2.94 o 
   1   3   3      586.32      592.43      5.41 o 
   2   3   3       64.20       63.87      1.03 o 
   3   3   3      431.36      452.23      4.31 o 
   4   3   3     1442.12     1466.66     12.85 o 
   5   3   3        3.76        5.16      0.42 o 
   6   3   3      459.67      446.97      4.61 o 
   7   3   3       11.38       13.07      0.61 o 
   8   3   3       16.95       16.22      0.94 o 
   9   3   3        3.19        3.07      0.59 o 
  10   3   3       29.29       28.15      2.09 o 
  11   3   3        1.92        1.79      0.99 o 
  -9   4   3       12.54       12.73      1.59 o 
  -8   4   3       43.01       43.76      1.79 o 
  -7   4   3        1.33        2.13      0.55 o 
  -6   4   3       45.31       46.51      1.58 o 
  -5   4   3       21.40       20.17      1.74 o 
  -4   4   3        1.21        0.95      0.50 o 
  -3   4   3      816.83      794.59      7.48 o 
  -2   4   3      523.11      515.54      6.46 o 
  -1   4   3       44.06       58.63      1.18 o 
   0   4   3      294.70      341.90      3.43 o 
   1   4   3        0.94        4.57      0.65 o 
   2   4   3        4.03        5.44      0.24 o 
   3   4   3       25.50       32.70      0.65 o 
   4   4   3      145.23      154.93      1.90 o 
   5   4   3      436.11      443.19      5.36 o 
   6   4   3       10.13       10.27      0.51 o 
   7   4   3      282.82      275.12      5.32 o 
   8   4   3       10.16       11.04      1.19 o 
   9   4   3       44.92       44.36      2.39 o 
  10   4   3        2.10        3.28      0.99 o 
  11   4   3       93.80      103.73      4.18 o 
  -8   5   3        3.46        3.28      0.70 o 
  -7   5   3       31.40       31.89      1.84 o 
  -6   5   3        7.13        8.28      0.99 o 
  -5   5   3      100.00       99.25      2.32 o 
  -4   5   3        0.02       -0.24      0.33 o 
  -3   5   3       95.41       89.78      1.91 o 
  -2   5   3       18.57       26.63      0.78 o 
  -1   5   3      230.71      258.36      3.34 o 
   0   5   3       55.88       47.84      1.01 o 
   1   5   3       42.05       40.68      1.05 o 
   2   5   3       27.51       27.99      0.95 o 
   3   5   3       24.72       25.42      1.64 o 
   4   5   3       76.89       69.28      1.62 o 
   5   5   3      322.65      303.45      4.40 o 
   6   5   3        0.06       -0.27      0.31 o 
   7   5   3       82.54       86.47      2.04 o 
   8   5   3        9.76        9.08      0.99 o 
   9   5   3      101.45      100.95      3.68 o 
  10   5   3       43.03       46.65      2.69 o 
  -7   6   3       18.58       20.12      1.26 o 
  -6   6   3       81.66       84.93      2.39 o 
  -5   6   3       18.77       21.12      1.09 o 
  -4   6   3      176.09      168.99      3.16 o 
  -3   6   3        0.09        0.30      0.33 o 
  -2   6   3      503.36      487.85      5.04 o 
  -1   6   3      279.70      233.29      2.79 o 
   0   6   3      101.66       92.67      1.42 o 
   1   6   3        1.17        0.35      0.65 o 
   2   6   3      954.06      876.78     10.30 o 
   3   6   3       89.04       86.82      2.78 o 
   4   6   3       37.26       36.52      1.23 o 
   5   6   3       43.22       33.82      1.34 o 
   6   6   3        0.30        2.70      1.04 o 
   7   6   3        4.75        3.87      0.60 o 
   8   6   3      100.67      100.50      3.23 o 
   9   6   3       21.56       21.58      1.79 o 
  10   6   3        4.68        2.19      0.99 o 
  -6   7   3        0.06        0.07      0.48 o 
  -5   7   3       64.97       74.75      3.53 o 
  -4   7   3        8.50        8.75      0.79 o 
  -3   7   3       33.38       30.94      2.04 o 
  -2   7   3        0.11       -0.08      0.33 o 
  -1   7   3      374.59      332.46      8.11 o 
   0   7   3        3.81        4.08      0.52 o 
   1   7   3      615.54      584.59      7.49 o 
   2   7   3      295.26      287.69      4.36 o 
   3   7   3       96.55       93.37      2.11 o 
   4   7   3        0.74        1.32      0.45 o 
   5   7   3      257.49      251.37      4.11 o 
   6   7   3      271.83      238.06      4.43 o 
   7   7   3       42.16       39.67      1.51 o 
   8   7   3        0.95        0.71      0.45 o 
   9   7   3       60.55       57.29      2.88 o 
  10   7   3       29.56       37.30      2.49 o 
  -5   8   3        2.75        0.90      0.80 o 
  -4   8   3       25.19       27.65      2.09 o 
  -3   8   3       10.41        8.06      1.19 o 
  -2   8   3       31.19       28.54      1.89 o 
  -1   8   3        0.02        0.70      0.42 o 
   0   8   3        4.20        4.44      0.80 o 
   1   8   3      120.68      109.31      2.43 o 
   2   8   3        3.23        2.20      0.49 o 
   3   8   3      293.80      276.17      4.43 o 
   4   8   3        7.62        7.33      0.85 o 
   5   8   3        0.23        1.47      0.45 o 
   6   8   3      192.48      178.37      3.48 o 
   7   8   3       20.27       19.63      1.99 o 
   8   8   3       10.10       12.73      1.02 o 
   9   8   3        4.40        4.01      0.72 o 
  -4   9   3        0.23       -0.60      0.80 o 
  -3   9   3       11.33       13.33      1.59 o 
  -2   9   3       48.67       54.90      2.78 o 
  -1   9   3       32.68       33.55      2.44 o 
   0   9   3      108.85      106.19      3.53 o 
   1   9   3       61.13       65.51      1.93 o 
   2   9   3      116.50      109.22      2.88 o 
   3   9   3       20.57       19.05      1.13 o 
   4   9   3      180.87      175.20      5.27 o 
   5   9   3        4.92        6.53      0.77 o 
   6   9   3       74.80       76.23      2.25 o 
   7   9   3       19.76       18.91      1.23 o 
   8   9   3        1.29        0.90      0.56 o 
  -2  10   3       25.38       28.94      2.29 o 
  -1  10   3      110.69      113.28      4.18 o 
   0  10   3        0.24        0.26      0.50 o 
   1  10   3       22.72       20.17      1.23 o 
   2  10   3       15.75       16.13      1.13 o 
   3  10   3      179.01      181.83     11.93 o 
   4  10   3       25.51       23.38      1.34 o 
   5  10   3       17.42       15.64      1.29 o 
   6  10   3        1.60        0.98      0.90 o 
   7  10   3       49.47       53.99      2.04 o 
   0  11   3       67.92       69.77      2.31 o 
   1  11   3       30.26       32.93      2.59 o 
   2  11   3        2.08        1.54      0.67 o 
   3  11   3        0.12        0.17      0.52 o 
   4  11   3        3.85        3.24      0.90 o 
  -3 -11   4        7.82        9.15      1.49 o 
  -2 -11   4        1.39        0.73      0.59 o 
  -1 -11   4        1.24        1.38      0.70 o 
   0 -11   4        0.00       -0.18      0.59 o 
  -6 -10   4       95.07      101.67      2.81 o 
  -5 -10   4       19.33       20.44      1.30 o 
  -4 -10   4        5.31        5.78      0.84 o 
  -3 -10   4        1.55        1.19      0.56 o 
  -2 -10   4       25.93       30.09      1.48 o 
  -1 -10   4        6.47        7.65      1.19 o 
   0 -10   4       37.23       41.06      1.65 o 
   1 -10   4        0.18       -0.18      0.52 o 
   2 -10   4      162.55      188.37      5.67 o 
   3 -10   4       60.38       71.21      3.38 o 
  -7  -9   4       44.04       47.75      1.90 o 
  -6  -9   4      139.05      139.59      3.16 o 
  -5  -9   4       43.15       43.58      1.72 o 
  -4  -9   4      164.16      169.41      5.27 o 
  -3  -9   4        0.24       -0.15      0.40 o 
  -2  -9   4       31.66       33.85      1.41 o 
  -1  -9   4      107.50      111.95      2.60 o 
   0  -9   4       15.25       16.15      1.02 o 
   1  -9   4        2.95        3.05      0.62 o 
   2  -9   4       56.30       63.16      2.88 o 
   3  -9   4       25.04       29.34      2.09 o 
   4  -9   4      122.73      132.38      4.67 o 
   5  -9   4        0.24       -0.40      0.80 o 
  -8  -8   4        2.46        2.22      0.70 o 
  -7  -8   4       31.68       31.01      1.44 o 
  -6  -8   4       22.03       20.80      1.20 o 
  -5  -8   4       49.17       48.85      1.68 o 
  -4  -8   4       10.63        9.53      0.81 o 
  -3  -8   4        2.38        3.84      0.59 o 
  -2  -8   4       50.74       51.36      3.13 o 
  -1  -8   4        5.15        5.42      0.63 o 
   0  -8   4       21.71       19.65      1.89 o 
   1  -8   4       45.12       48.91      3.33 o 
   2  -8   4       80.62       79.91      3.83 o 
   3  -8   4      162.11      158.14      4.67 o 
   4  -8   4       19.44       15.71      1.59 o 
   5  -8   4       43.99       43.76      2.59 o 
   6  -8   4        0.09        0.19      0.59 o 
  -9  -7   4        1.95        1.49      0.90 o 
  -8  -7   4       36.13       43.66      1.69 o 
  -7  -7   4      115.41      119.08      2.78 o 
  -6  -7   4      110.98      111.16      2.53 o 
  -5  -7   4       41.37       39.23      2.39 o 
  -4  -7   4       53.34       54.71      1.61 o 
  -3  -7   4      246.00      226.88      3.76 o 
  -2  -7   4       12.57       13.57      0.84 o 
  -1  -7   4        0.11       -0.01      0.31 o 
   0  -7   4     1068.05     1078.52     12.55 o 
   1  -7   4       28.82       30.44      0.89 o 
   2  -7   4       34.40       32.36      0.97 o 
   3  -7   4        2.41        1.29      0.45 o 
   4  -7   4        1.13        0.90      0.55 o 
   5  -7   4       10.14       13.76      0.98 o 
   6  -7   4        0.47        0.72      0.52 o 
   7  -7   4        7.75        7.81      0.95 o 
  -9  -6   4       47.24       51.02      2.69 o 
  -8  -6   4       55.21       60.87      2.78 o 
  -7  -6   4      187.98      188.66      3.48 o 
  -6  -6   4      131.86      133.50      2.71 o 
  -5  -6   4        7.43        6.25      0.59 o 
  -4  -6   4      213.16      196.35      3.27 o 
  -3  -6   4        5.83        7.19      0.59 o 
  -2  -6   4      144.43      137.08      1.88 o 
  -1  -6   4       25.36       25.00      0.75 o 
   0  -6   4      245.62      250.52      2.91 o 
   1  -6   4      663.69      664.65      6.48 o 
   2  -6   4        5.60        6.31      0.48 o 
   3  -6   4      161.23      158.03      2.25 o 
   4  -6   4      206.05      206.48      3.58 o 
   5  -6   4        5.21        5.97      0.94 o 
   6  -6   4      123.87      123.91      3.18 o 
   7  -6   4       27.98       31.80      2.83 o 
   8  -6   4       37.14       38.20      1.76 o 
  -9  -5   4       21.85       26.26      1.99 o 
  -8  -5   4       28.07       31.33      1.99 o 
  -7  -5   4       74.79       75.69      2.69 o 
  -6  -5   4      297.04      281.97      4.29 o 
  -5  -5   4        1.98        2.36      0.65 o 
  -4  -5   4       83.95       83.10      1.39 o 
  -3  -5   4       28.44       25.67      0.87 o 
  -2  -5   4       94.78       99.00      1.46 o 
  -1  -5   4      279.58      303.18      3.24 o 
   0  -5   4       66.34       69.07      1.37 o 
   1  -5   4      405.25      403.14      4.17 o 
   2  -5   4        6.01        4.35      0.38 o 
   3  -5   4      221.12      225.62      3.13 o 
   4  -5   4      227.74      222.98      2.82 o 
   5  -5   4      464.37      462.68      6.36 o 
   6  -5   4       38.35       36.89      1.54 o 
   7  -5   4       10.39       10.05      0.88 o 
   8  -5   4        2.33        1.49      0.56 o 
   9  -5   4        6.88        8.19      0.95 o 
 -10  -4   4       60.85       73.40      3.38 o 
  -9  -4   4        1.20        1.29      0.80 o 
  -8  -4   4       44.70       44.92      2.44 o 
  -7  -4   4        4.53        4.20      0.44 o 
  -6  -4   4        1.91        1.99      0.36 o 
  -5  -4   4     1062.59     1020.77      9.49 o 
  -4  -4   4       56.93       61.09      1.12 o 
  -3  -4   4       35.07       38.66      0.86 o 
  -2  -4   4       54.61       58.99      1.02 o 
  -1  -4   4       99.52      112.99      1.52 o 
   0  -4   4      236.34      276.67      2.93 o 
   1  -4   4       86.19       89.59      1.34 o 
   2  -4   4      599.59      663.06      6.28 o 
   3  -4   4       10.06       10.70      0.53 o 
   4  -4   4      377.82      368.95      3.99 o 
   5  -4   4        9.17        9.25      0.70 o 
   6  -4   4        0.58        1.44      0.49 o 
   7  -4   4       67.33       63.04      1.93 o 
   8  -4   4       33.73       32.96      1.51 o 
   9  -4   4        0.54        0.31      0.55 o 
 -10  -3   4       20.35       20.65      1.79 o 
  -9  -3   4       87.93       93.44      2.46 o 
  -8  -3   4       40.49       40.29      1.69 o 
  -7  -3   4       47.42       50.58      1.55 o 
  -6  -3   4      122.73      124.75      1.91 o 
  -5  -3   4     1738.18     1726.88     15.25 o 
  -4  -3   4      256.97      247.99      2.94 o 
  -3  -3   4       81.46       90.31      1.65 o 
  -2  -3   4       47.08       41.72      0.78 o 
  -1  -3   4       79.55       94.68      1.28 o 
   0  -3   4        0.48        0.02      0.15 o 
   1  -3   4      247.52      260.41      2.73 o 
   2  -3   4       78.33       71.99      1.11 o 
   3  -3   4      362.22      371.73      3.84 o 
   4  -3   4      223.60      235.84      2.94 o 
   5  -3   4      345.96      344.85      4.85 o 
   6  -3   4      847.68      817.44      9.95 o 
   7  -3   4      139.17      130.93      2.83 o 
   8  -3   4        3.13        3.29      0.65 o 
   9  -3   4        5.30        4.33      0.77 o 
  10  -3   4        0.92        0.26      0.70 o 
 -10  -2   4       33.13       33.15      1.58 o 
  -9  -2   4       38.52       43.27      1.69 o 
  -8  -2   4       18.33       20.39      1.13 o 
  -7  -2   4       16.43       15.57      0.91 o 
  -6  -2   4        0.15        0.15      0.28 o 
  -5  -2   4      130.81      139.88      1.95 o 
  -4  -2   4      292.39      293.90      3.68 o 
  -3  -2   4     1750.59     1827.63     15.81 o 
  -2  -2   4       65.41       59.04      0.92 o 
  -1  -2   4      276.52      256.21      2.58 o 
   0  -2   4        0.71        0.15      0.13 o 
   1  -2   4       81.50       99.07      1.27 o 
   2  -2   4      109.54      125.06      1.63 o 
   3  -2   4      348.03      332.89      9.23 o 
   4  -2   4       30.31       29.96      0.72 o 
   5  -2   4      409.61      396.31      4.09 o 
   6  -2   4      119.41      120.42      2.43 o 
   7  -2   4      127.69      119.24      2.57 o 
   8  -2   4        0.77        0.28      0.45 o 
   9  -2   4       15.14       12.73      0.98 o 
  10  -2   4       18.27       18.28      1.54 o 
 -10  -1   4       14.08       14.54      1.16 o 
  -9  -1   4       24.45       24.13      1.30 o 
  -8  -1   4        4.20        4.28      0.75 o 
  -7  -1   4       16.21       14.50      2.04 o 
  -6  -1   4       64.50       64.32      1.65 o 
  -5  -1   4        4.88        6.27      0.42 o 
  -4  -1   4      142.08      147.03      1.91 o 
  -3  -1   4      116.88      136.99      1.74 o 
  -2  -1   4       80.70       72.10      1.04 o 
  -1  -1   4       64.43       64.63      0.89 o 
   0  -1   4       24.56       14.87      0.70 o 
   1  -1   4     1518.76     1659.05     15.70 o 
   2  -1   4     2081.17     2194.74     18.68 o 
   3  -1   4      229.88      246.71      2.60 o 
   4  -1   4      508.19      506.76      4.91 o 
   5  -1   4        2.66        6.29      0.36 o 
   6  -1   4      252.37      237.79      3.69 o 
   7  -1   4      250.32      244.80      3.97 o 
   8  -1   4       49.29       47.32      1.65 o 
   9  -1   4      131.97      119.26      2.85 o 
  10  -1   4       24.88       24.55      1.37 o 
 -10   0   4       92.42      104.76      2.92 o 
  -9   0   4        0.97        0.80      0.65 o 
  -8   0   4        6.32        6.60      0.74 o 
  -7   0   4       54.35       50.51      1.58 o 
  -6   0   4       32.60       29.33      1.49 o 
  -5   0   4      236.35      226.97      2.96 o 
  -4   0   4      156.18      162.04      5.95 o 
  -3   0   4      658.90      683.84      8.31 o 
  -2   0   4     3988.90     4168.06     35.63 o 
  -1   0   4      169.52      207.71      2.17 o 
   0   0   4     1663.46     1742.82     22.78 o 
   1   0   4      122.96      123.32      1.71 o 
   2   0   4      875.76     1081.85      9.45 o 
   3   0   4      494.23      499.76      4.71 o 
   4   0   4        7.94        6.50      0.33 o 
   5   0   4       57.27       61.70      1.07 o 
   6   0   4        0.00        0.12      0.22 o 
   7   0   4        5.42        5.00      0.56 o 
   8   0   4        4.40        4.12      0.59 o 
   9   0   4       15.68       13.87      0.98 o 
  10   0   4        0.45       -0.12      0.45 o 
  11   0   4       54.58       57.17      2.11 o 
  -9   1   4      243.25      248.46      9.35 o 
  -8   1   4        3.99        4.72      0.67 o 
  -7   1   4        6.45        8.34      0.74 o 
  -6   1   4      433.33      372.58      5.27 o 
  -5   1   4      119.15      116.41      2.28 o 
  -4   1   4        2.26        1.88      0.29 o 
  -3   1   4      130.19      133.40      1.72 o 
  -2   1   4       77.66       82.68      1.19 o 
  -1   1   4     1168.44     1249.62     11.49 o 
   0   1   4       12.11        8.03      0.29 o 
   1   1   4      187.86      171.24      1.81 o 
   2   1   4      204.69      205.75      2.92 o 
   3   1   4       38.14       27.38      1.12 o 
   4   1   4      327.66      325.48      3.33 o 
   5   1   4      654.56      658.60      6.24 o 
   6   1   4        6.23        5.93      0.39 o 
   7   1   4      432.01      429.89      5.80 o 
   8   1   4       45.18       43.21      2.69 o 
   9   1   4       20.94       21.67      1.16 o 
  10   1   4       44.14       45.28      1.76 o 
  11   1   4        5.84        6.23      0.88 o 
  -9   2   4        1.60        2.36      0.94 o 
  -8   2   4        4.30        5.07      0.74 o 
  -7   2   4       53.88       54.78      1.72 o 
  -6   2   4      139.44      138.17      2.74 o 
  -5   2   4      398.23      388.23      6.22 o 
  -4   2   4      274.25      276.38      3.71 o 
  -3   2   4       18.03       21.26      0.63 o 
  -2   2   4      634.50      633.73      5.89 o 
  -1   2   4      608.78      666.94      6.09 o 
   0   2   4      753.37      782.22      6.98 o 
   1   2   4       87.51       92.41      1.18 o 
   2   2   4      392.58      363.89      3.50 o 
   3   2   4      115.17      119.82      2.68 o 
   4   2   4     1067.90     1095.20      9.76 o 
   5   2   4      164.70      175.76      2.18 o 
   6   2   4      389.73      381.78      4.07 o 
   7   2   4      299.03      294.72      3.43 o 
   8   2   4       12.04       10.82      0.81 o 
   9   2   4        6.07        5.67      0.70 o 
  10   2   4       15.70       15.09      1.24 o 
  11   2   4        0.94        1.44      0.67 o 
  -9   3   4       27.00       29.37      1.55 o 
  -8   3   4       66.37       63.54      2.07 o 
  -7   3   4       61.59       69.60      2.04 o 
  -6   3   4        0.82        0.47      0.38 o 
  -5   3   4       13.09       15.19      0.88 o 
  -4   3   4      794.15      759.91      9.07 o 
  -3   3   4      436.07      416.44      5.62 o 
  -2   3   4        2.11        1.02      0.25 o 
  -1   3   4      324.75      316.10      3.23 o 
   0   3   4      133.28      179.78      2.03 o 
   1   3   4      294.30      342.09      3.38 o 
   2   3   4       45.51       44.65      0.94 o 
   3   3   4       62.80       60.08      0.96 o 
   4   3   4      299.10      327.87      4.33 o 
   5   3   4      360.34      346.23      3.65 o 
   6   3   4       24.21       24.71      0.78 o 
   7   3   4       42.42       44.45      1.06 o 
   8   3   4        7.25        7.23      0.67 o 
   9   3   4      121.62      124.91      2.77 o 
  10   3   4        0.14       -0.20      0.60 o 
  11   3   4       92.35      101.45      4.08 o 
  -8   4   4        1.76        1.41      0.59 o 
  -7   4   4      179.45      181.12      3.66 o 
  -6   4   4        1.98        1.72      0.50 o 
  -5   4   4      131.54      122.78      3.33 o 
  -4   4   4     1002.29      961.98     11.25 o 
  -3   4   4      155.08      155.84      2.10 o 
  -2   4   4      300.37      304.22      4.11 o 
  -1   4   4      812.26      819.02      7.56 o 
   0   4   4      313.19      369.82      3.70 o 
   1   4   4      188.28      165.21      1.93 o 
   2   4   4        0.28        0.25      0.16 o 
   3   4   4      360.27      354.66      3.59 o 
   4   4   4      112.07      121.74      1.64 o 
   5   4   4       39.02       37.09      0.86 o 
   6   4   4      100.22       98.19      1.58 o 
   7   4   4      309.15      313.30      4.60 o 
   8   4   4        1.88        4.08      0.90 o 
   9   4   4       24.82       28.15      1.89 o 
  10   4   4        2.56        2.59      0.90 o 
  11   4   4        9.20        8.35      1.39 o 
  -8   5   4       35.96       38.39      1.72 o 
  -7   5   4        3.88        2.48      0.59 o 
  -6   5   4        0.11        0.05      0.65 o 
  -5   5   4        5.47        5.03      0.67 o 
  -4   5   4      114.82      117.06      2.46 o 
  -3   5   4        2.23        2.43      0.45 o 
  -2   5   4      511.37      512.20      5.20 o 
  -1   5   4       48.22       64.22      1.44 o 
   0   5   4     1383.96     1345.94     11.93 o 
   1   5   4      281.55      262.77      5.79 o 
   2   5   4        0.35        0.13      0.60 o 
   3   5   4       14.86       14.29      0.74 o 
   4   5   4        5.58        4.81      0.55 o 
   5   5   4       68.72       58.81      1.55 o 
   6   5   4       91.80       92.55      2.07 o 
   7   5   4      232.03      220.83      3.69 o 
   8   5   4      344.68      343.93      7.06 o 
   9   5   4        0.21        0.40      0.70 o 
  10   5   4      101.94      114.38      4.18 o 
  -7   6   4        7.93       11.33      1.02 o 
  -6   6   4        1.76        2.22      0.59 o 
  -5   6   4       26.62       28.58      1.33 o 
  -4   6   4       29.95       31.71      2.34 o 
  -3   6   4       52.01       56.53      1.61 o 
  -2   6   4       44.57       40.80      1.00 o 
  -1   6   4      371.17      347.89      3.84 o 
   0   6   4      163.17      146.95      1.96 o 
   1   6   4      277.59      271.51      4.04 o 
   2   6   4       31.12       33.25      1.16 o 
   3   6   4      340.16      327.52      4.68 o 
   4   6   4        9.02        5.87      0.56 o 
   5   6   4       22.55       21.52      1.34 o 
   6   6   4        2.15        1.72      0.45 o 
   7   6   4       67.54       72.52      2.34 o 
   8   6   4       36.04       36.56      1.44 o 
   9   6   4      117.93      117.46      4.08 o 
  10   6   4        0.18        1.39      0.90 o 
  -6   7   4        1.57        1.14      0.63 o 
  -5   7   4        0.19       -0.05      0.45 o 
  -4   7   4       63.77       65.27      1.93 o 
  -3   7   4      152.98      152.37      4.48 o 
  -2   7   4        4.63        4.82      0.59 o 
  -1   7   4      275.30      255.02      4.04 o 
   0   7   4        9.33        7.33      0.67 o 
   1   7   4      604.78      559.33      7.31 o 
   2   7   4      301.99      291.99      4.47 o 
   3   7   4      275.89      254.86      4.04 o 
   4   7   4      110.34       98.86      2.21 o 
   5   7   4        5.43        2.94      0.56 o 
   6   7   4      106.43      107.74      4.72 o 
   7   7   4       14.95       14.32      0.98 o 
   8   7   4       31.71       29.78      3.08 o 
   9   7   4       35.94       34.11      2.29 o 
  10   7   4        0.16        1.49      0.90 o 
  -5   8   4        2.88        4.08      1.19 o 
  -4   8   4        0.12        0.60      0.90 o 
  -3   8   4       51.42       53.31      2.69 o 
  -2   8   4       89.92       90.51      3.38 o 
  -1   8   4        1.75        0.93      0.40 o 
   0   8   4      154.19      150.25      6.22 o 
   1   8   4        1.68        1.64      0.49 o 
   2   8   4      333.14      316.92      8.30 o 
   3   8   4       45.73       43.05      1.51 o 
   4   8   4       32.27       29.82      1.27 o 
   5   8   4        7.99        7.69      1.24 o 
   6   8   4       99.68       93.53      2.83 o 
   7   8   4       36.12       34.17      1.51 o 
   8   8   4      267.46      263.93      4.75 o 
   9   8   4       12.75       11.85      1.04 o 
  -4   9   4        0.18        0.10      0.90 o 
  -3   9   4      143.19      157.24      5.17 o 
  -2   9   4       42.12       50.43      2.69 o 
  -1   9   4       56.88       57.50      1.85 o 
   0   9   4       12.91       13.58      1.59 o 
   1   9   4       57.19       56.61      1.89 o 
   2   9   4       12.84       13.08      1.39 o 
   3   9   4       10.76        8.95      0.84 o 
   4   9   4        3.38        3.21      0.63 o 
   5   9   4      370.62      372.27      8.35 o 
   6   9   4        2.06        2.32      0.59 o 
   7   9   4       71.98       77.17      2.36 o 
   8   9   4       38.87       43.40      1.79 o 
  -2  10   4      242.65      265.25      7.16 o 
  -1  10   4       15.58       16.91      1.79 o 
   0  10   4        9.39       10.39      1.84 o 
   1  10   4        8.14       10.05      0.95 o 
   2  10   4        1.02        1.23      0.65 o 
   3  10   4        9.51        8.92      1.44 o 
   4  10   4       32.81       31.79      1.51 o 
   5  10   4       10.04       13.96      1.09 o 
   6  10   4       49.27       45.60      1.86 o 
   7  10   4       10.81        9.88      1.02 o 
   1  11   4        0.80        1.73      1.19 o 
   2  11   4       84.01       84.54      3.58 o 
   3  11   4        2.60        2.62      0.70 o 
   4  11   4       27.25       31.14      3.23 o 
  -5 -10   5        2.06        1.69      0.99 o 
  -4 -10   5       10.64        8.85      1.39 o 
  -3 -10   5       72.51       72.06      2.28 o 
  -2 -10   5        0.83        0.73      0.52 o 
  -1 -10   5       13.96       12.25      1.05 o 
   0 -10   5       10.28       10.74      2.19 o 
   1 -10   5       18.53       20.13      1.23 o 
   2 -10   5       25.65       27.75      2.19 o 
   3 -10   5        5.36        7.16      1.39 o 
  -6  -9   5       76.64       77.08      3.38 o 
  -5  -9   5      122.60      120.09      2.91 o 
  -4  -9   5        5.47        4.19      0.74 o 
  -3  -9   5       14.71       17.54      1.09 o 
  -2  -9   5        0.00       -0.42      0.42 o 
  -1  -9   5        1.47        1.26      0.52 o 
   0  -9   5        3.50        2.93      0.59 o 
   1  -9   5       22.44       21.32      2.34 o 
   2  -9   5        2.10        2.39      0.99 o 
   3  -9   5       52.68       64.05      2.98 o 
   4  -9   5       16.80       19.59      1.89 o 
  -7  -8   5       43.87       53.91      2.78 o 
  -6  -8   5       93.12       92.77      2.46 o 
  -5  -8   5       81.52       83.17      2.25 o 
  -4  -8   5       57.90       60.62      1.82 o 
  -3  -8   5       28.17       25.02      2.19 o 
  -2  -8   5      143.57      142.07      3.83 o 
  -1  -8   5      115.13      112.96      2.50 o 
   0  -8   5       27.84       29.22      1.29 o 
   1  -8   5       29.05       31.47      1.30 o 
   2  -8   5        6.35        7.33      0.85 o 
   3  -8   5       10.68       12.83      1.39 o 
   4  -8   5       10.09       10.74      1.39 o 
   5  -8   5        4.22        5.77      1.19 o 
   6  -8   5       23.34       31.38      1.55 o 
  -7  -7   5       65.38       67.16      2.04 o 
  -6  -7   5       10.29       10.89      1.04 o 
  -5  -7   5       37.13       34.27      1.33 o 
  -4  -7   5      279.53      257.33      4.17 o 
  -3  -7   5        8.92        7.49      0.99 o 
  -2  -7   5       51.31       48.57      1.47 o 
  -1  -7   5       65.23       70.38      3.53 o 
   0  -7   5       23.22       24.67      1.69 o 
   1  -7   5      655.91      665.84      6.67 o 
   2  -7   5       17.75       20.00      0.80 o 
   3  -7   5       90.40       95.14      2.25 o 
   4  -7   5       40.63       42.02      1.51 o 
   5  -7   5       12.23       13.73      0.98 o 
   6  -7   5      121.61      130.12      5.52 o 
   7  -7   5        5.00        6.83      0.91 o 
  -8  -6   5       33.53       32.82      2.09 o 
  -7  -6   5       24.39       25.09      1.23 o 
  -6  -6   5       38.67       45.18      1.51 o 
  -5  -6   5      169.58      168.63      3.09 o 
  -4  -6   5        2.59        2.74      0.49 o 
  -3  -6   5      199.89      187.36      2.42 o 
  -2  -6   5        4.53        5.76      0.42 o 
  -1  -6   5      181.08      175.27      2.54 o 
   0  -6   5       56.54       54.05      1.12 o 
   1  -6   5       47.52       47.08      2.05 o 
   2  -6   5      519.70      524.72      5.43 o 
   3  -6   5      195.73      194.17      4.42 o 
   4  -6   5        8.80        9.05      0.90 o 
   5  -6   5        4.67        5.04      0.90 o 
   6  -6   5        7.63        7.29      1.14 o 
   7  -6   5       64.73       64.78      4.03 o 
   8  -6   5        7.96        7.40      1.29 o 
  -9  -5   5       31.54       32.52      2.19 o 
  -7  -5   5       27.91       26.41      1.20 o 
  -6  -5   5      105.91      110.04      1.89 o 
  -5  -5   5       18.96       19.22      1.05 o 
  -4  -5   5        9.94        9.05      0.51 o 
  -3  -5   5      213.51      221.05      4.61 o 
  -2  -5   5      136.12      147.86      2.14 o 
  -1  -5   5       26.74       26.06      1.10 o 
   0  -5   5      129.57      133.79      1.83 o 
   1  -5   5       94.41       95.04      1.65 o 
   2  -5   5       46.56       43.87      1.05 o 
   3  -5   5        0.06        0.09      0.31 o 
   4  -5   5      232.99      224.72      2.89 o 
   5  -5   5      106.45      105.29      3.33 o 
   6  -5   5      291.08      285.83      4.68 o 
   7  -5   5       49.48       43.53      2.24 o 
   8  -5   5        4.67        4.88      0.90 o 
   9  -5   5        9.30        9.65      1.39 o 
  -9  -4   5       11.78       11.14      1.39 o 
  -8  -4   5        0.08        0.70      0.65 o 
  -7  -4   5      264.36      261.21      4.22 o 
  -6  -4   5       23.50       23.65      0.82 o 
  -5  -4   5      155.88      152.45      2.67 o 
  -4  -4   5      865.81      852.25      8.84 o 
  -3  -4   5       19.92       17.92      0.61 o 
  -2  -4   5      165.99      174.77      2.14 o 
  -1  -4   5      147.17      145.33      1.95 o 
   0  -4   5       37.40       31.04      0.72 o 
   1  -4   5        2.63        4.05      0.34 o 
   2  -4   5      191.74      193.04      2.37 o 
   3  -4   5     1832.94     1928.36     16.96 o 
   4  -4   5      646.50      657.46      6.49 o 
   5  -4   5       61.54       62.56      1.89 o 
   6  -4   5        7.11        7.05      0.67 o 
   7  -4   5       96.91       92.05      2.35 o 
   8  -4   5       14.51       14.71      1.05 o 
   9  -4   5        1.26        0.48      0.55 o 
  -9  -3   5       59.85       57.25      2.44 o 
  -8  -3   5       20.29       24.87      1.20 o 
  -7  -3   5       57.86       55.27      2.83 o 
  -6  -3   5       11.41       11.78      0.61 o 
  -5  -3   5      674.79      672.88      6.62 o 
  -4  -3   5      206.46      192.66      2.41 o 
  -3  -3   5      364.03      353.88      3.69 o 
  -2  -3   5        6.22        5.94      0.33 o 
  -1  -3   5      727.88      825.78      7.50 o 
   0  -3   5      441.53      454.15      4.37 o 
   1  -3   5        3.40        1.74      0.30 o 
   2  -3   5       79.77       77.20      1.22 o 
   3  -3   5        2.89        0.35      0.24 o 
   4  -3   5      176.98      177.18      2.25 o 
   5  -3   5      671.24      637.48      7.88 o 
   6  -3   5        8.50        7.58      0.75 o 
   7  -3   5      120.99      120.16      3.98 o 
   8  -3   5        5.59        6.76      1.19 o 
   9  -3   5        2.71        2.72      1.29 o 
  10  -3   5       39.25       42.09      1.83 o 
  -9  -2   5        0.75        1.40      0.75 o 
  -8  -2   5       70.16       68.35      1.97 o 
  -7  -2   5       15.12       15.91      0.91 o 
  -6  -2   5       54.56       58.06      1.58 o 
  -5  -2   5        3.89        4.02      0.39 o 
  -4  -2   5      114.03      115.74      1.68 o 
  -3  -2   5        5.20        7.77      0.39 o 
  -2  -2   5        1.01       -0.20      0.24 o 
  -1  -2   5        0.54        0.03      0.15 o 
   0  -2   5      113.97      147.95      1.70 o 
   1  -2   5        0.08        0.10      0.14 o 
   2  -2   5      778.77      781.65      7.14 o 
   3  -2   5       93.43      107.10      1.51 o 
   4  -2   5      989.04      995.13      9.07 o 
   5  -2   5       50.37       43.09      1.33 o 
   6  -2   5       40.24       40.03      1.33 o 
   7  -2   5       54.16       48.84      1.61 o 
   8  -2   5       90.47       88.99      3.23 o 
   9  -2   5        0.05        0.04      0.80 o 
  10  -2   5        3.17        2.61      0.70 o 
  -9  -1   5       12.26        9.71      0.91 o 
  -8  -1   5       23.61       24.37      1.20 o 
  -7  -1   5        0.97        2.26      0.49 o 
  -6  -1   5      353.90      304.84      6.27 o 
  -5  -1   5       55.74       55.03      1.17 o 
  -4  -1   5      537.62      553.38      5.44 o 
  -3  -1   5        2.19        1.39      0.24 o 
  -2  -1   5     1728.47     1794.10     20.22 o 
  -1  -1   5       13.95       10.60      0.39 o 
   0  -1   5       29.21       28.31      0.99 o 
   1  -1   5     1103.44     1198.25     10.50 o 
   2  -1   5      142.04      175.39      1.96 o 
   3  -1   5       19.76       22.63      0.60 o 
   4  -1   5        0.66        0.10      0.19 o 
   5  -1   5       49.47       50.58      1.28 o 
   6  -1   5       96.80       94.81      2.39 o 
   7  -1   5       58.51       56.71      1.65 o 
   8  -1   5        7.96        7.89      0.74 o 
   9  -1   5        4.26        3.96      0.80 o 
  10  -1   5        0.39        0.50      0.56 o 
  -9   0   5      111.60      120.34      3.68 o 
  -8   0   5       23.44       24.67      1.27 o 
  -7   0   5      124.31      117.25      2.57 o 
  -6   0   5      132.66       99.61      2.59 o 
  -5   0   5        0.06        0.42      0.26 o 
  -4   0   5       17.41       17.28      0.64 o 
  -3   0   5      128.58      141.69      2.03 o 
  -2   0   5      292.05      304.02      3.12 o 
  -1   0   5      966.70     1028.62      9.39 o 
   0   0   5      251.26      259.35      3.37 o 
   1   0   5       12.78        5.30      0.38 o 
   2   0   5     1635.54     1733.65     14.93 o 
   3   0   5      406.57      396.06      3.90 o 
   4   0   5      476.57      520.52      5.03 o 
   5   0   5      923.53      893.54     11.98 o 
   6   0   5      121.92      120.84      1.75 o 
   7   0   5      148.43      138.10      2.71 o 
   8   0   5        1.79        2.06      0.49 o 
   9   0   5       88.92       90.59      2.36 o 
  10   0   5        6.09        5.88      1.24 o 
  11   0   5        6.37        6.72      1.94 o 
  -9   1   5        1.36        1.97      0.67 o 
  -8   1   5       18.12       15.75      1.09 o 
  -7   1   5        0.80        0.50      0.42 o 
  -6   1   5        0.04       -0.21      0.55 o 
  -5   1   5       99.56       82.19      4.18 o 
  -4   1   5      242.23      237.94      2.79 o 
  -3   1   5        1.84        3.34      0.30 o 
  -2   1   5      213.38      212.78      2.39 o 
  -1   1   5       84.15       98.34      1.33 o 
   0   1   5      311.53      330.93      3.23 o 
   1   1   5      503.11      524.61      4.83 o 
   2   1   5        7.52        2.26      0.22 o 
   3   1   5      245.18      268.71      2.79 o 
   4   1   5       89.36       79.79      1.27 o 
   5   1   5      446.91      481.91      4.82 o 
   6   1   5      352.85      362.59      3.92 o 
   7   1   5       63.58       63.18      1.72 o 
   8   1   5       48.09       48.05      1.58 o 
   9   1   5        0.64        0.71      0.45 o 
  10   1   5       26.59       26.98      1.37 o 
  11   1   5       10.08       12.07      1.09 o 
  -9   2   5        5.62        6.55      0.88 o 
  -8   2   5      123.18      121.23      2.92 o 
  -7   2   5       19.77       17.33      1.02 o 
  -6   2   5       96.82       90.38      3.33 o 
  -5   2   5        3.55        2.70      0.50 o 
  -4   2   5       47.23       44.62      1.01 o 
  -3   2   5       29.17       26.82      0.80 o 
  -2   2   5       94.21      103.56      1.47 o 
  -1   2   5        1.76        0.50      0.20 o 
   0   2   5      244.65      262.06      2.73 o 
   1   2   5      220.63      236.77      2.48 o 
   2   2   5       19.45       24.61      0.76 o 
   3   2   5       12.38        8.91      0.65 o 
   4   2   5       50.56       50.13      1.17 o 
   5   2   5      384.12      384.03      4.02 o 
   6   2   5       72.31       72.85      1.34 o 
   7   2   5      404.16      408.88      4.45 o 
   8   2   5       72.49       69.46      3.08 o 
   9   2   5        9.29        8.45      0.77 o 
  10   2   5        6.01        7.20      0.90 o 
  11   2   5       12.58       14.76      2.59 o 
  -8   3   5        1.38        1.89      0.63 o 
  -7   3   5       15.44       16.05      2.64 o 
  -6   3   5       32.52       29.78      2.19 o 
  -5   3   5       68.03       66.38      1.76 o 
  -4   3   5      500.71      491.33      6.40 o 
  -3   3   5     1498.04     1481.76     16.04 o 
  -2   3   5      253.61      242.20      2.78 o 
  -1   3   5      658.10      681.04      6.37 o 
   0   3   5        7.46        7.65      0.61 o 
   1   3   5      177.65      165.04      1.93 o 
   2   3   5      262.05      302.41      3.13 o 
   3   3   5      414.01      425.93      4.20 o 
   4   3   5      430.65      448.15      4.49 o 
   5   3   5       80.29       70.08      1.24 o 
   6   3   5      184.05      188.12      2.78 o 
   7   3   5       57.09       60.59      1.36 o 
   8   3   5      376.99      377.34      5.41 o 
   9   3   5        3.64        3.97      0.94 o 
  10   3   5        0.40        0.60      0.60 o 
  11   3   5        6.09        4.97      1.19 o 
  -8   4   5        2.18        1.74      0.63 o 
  -7   4   5       24.34       22.77      2.54 o 
  -6   4   5       23.41       23.74      1.64 o 
  -5   4   5       30.86       29.96      1.23 o 
  -4   4   5       26.66       24.67      1.05 o 
  -3   4   5      937.20      919.64      8.67 o 
  -2   4   5     1097.67     1073.98      9.86 o 
  -1   4   5        0.05       -0.17      0.23 o 
   0   4   5       36.11       32.57      0.77 o 
   1   4   5        4.23        9.21      0.42 o 
   2   4   5       49.60       50.05      0.93 o 
   3   4   5        5.37        4.42      0.34 o 
   4   4   5        1.26        0.22      0.22 o 
   5   4   5       49.36       51.55      1.32 o 
   6   4   5      542.74      524.54      6.46 o 
   7   4   5       83.95       77.96      1.89 o 
   8   4   5      657.68      667.52      8.53 o 
   9   4   5        6.35        7.46      1.09 o 
  10   4   5       39.60       42.47      2.49 o 
  11   4   5        0.84        1.19      0.90 o 
  -7   5   5        0.11        0.07      0.45 o 
  -6   5   5       10.39       10.89      0.91 o 
  -5   5   5       43.13       42.56      1.99 o 
  -4   5   5       38.34       43.14      1.44 o 
  -3   5   5       63.54       62.13      1.65 o 
  -2   5   5        3.23        4.16      0.40 o 
  -1   5   5      207.14      209.85      2.62 o 
   0   5   5      165.02      156.92      2.06 o 
   1   5   5       92.88       89.03      1.83 o 
   2   5   5      326.55      336.36      5.65 o 
   3   5   5      231.58      202.15      3.19 o 
   4   5   5       40.02       34.13      1.24 o 
   5   5   5      106.19       94.34      2.29 o 
   6   5   5        0.04        0.10      0.31 o 
   7   5   5        0.57        0.22      0.70 o 
   8   5   5       15.98       16.10      0.98 o 
  10   5   5        9.51        8.85      1.39 o 
  -7   6   5        5.04        6.14      0.84 o 
  -6   6   5        5.80        5.75      0.77 o 
  -5   6   5       90.92       89.34      2.36 o 
  -4   6   5       41.35       40.75      1.89 o 
  -3   6   5      125.48      120.65      3.93 o 
  -2   6   5       12.15       14.69      0.91 o 
  -1   6   5     1411.80     1310.09     11.97 o 
   0   6   5       22.10       23.75      0.73 o 
   1   6   5       79.73       76.32      1.79 o 
   2   6   5      113.58      101.37      2.14 o 
   3   6   5      293.67      288.05      4.29 o 
   4   6   5        0.10        0.60      0.35 o 
   5   6   5        0.17        0.70      0.40 o 
   6   6   5       44.85       45.11      1.48 o 
   7   6   5      123.10      119.31      3.33 o 
   8   6   5       54.15       53.83      1.72 o 
   9   6   5        9.49        8.45      1.29 o 
  10   6   5        0.03       -0.70      0.70 o 
  -6   7   5        6.80        9.56      0.98 o 
  -5   7   5      144.90      154.81      8.50 o 
  -4   7   5       16.26       14.79      0.98 o 
  -3   7   5       11.86       11.44      1.29 o 
  -2   7   5      114.02      107.12      3.58 o 
  -1   7   5       89.21       68.51      1.83 o 
   0   7   5      500.84      476.55      6.47 o 
   1   7   5        7.81        7.21      1.09 o 
   2   7   5      341.82      307.00      4.64 o 
   3   7   5       93.30       89.36      4.23 o 
   4   7   5       24.44       23.53      1.19 o 
   5   7   5       86.69       81.04      2.07 o 
   6   7   5      140.77      140.96      2.92 o 
   7   7   5        0.02        0.75      0.55 o 
   8   7   5       67.72       70.92      2.11 o 
   9   7   5        0.52        0.06      0.50 o 
  10   7   5       72.65       85.24      3.68 o 
  -5   8   5       22.98       21.88      1.99 o 
  -4   8   5        3.52        2.78      0.99 o 
  -3   8   5       25.99       26.16      1.89 o 
  -2   8   5       14.33       14.62      1.49 o 
  -1   8   5       41.60       48.20      1.94 o 
   0   8   5       72.99       73.75      2.04 o 
   1   8   5        3.70        2.34      0.56 o 
   2   8   5        1.80        0.70      0.50 o 
   3   8   5      153.21      145.49      2.99 o 
   4   8   5       45.72       46.15      1.62 o 
   5   8   5       10.06       11.13      0.88 o 
   6   8   5      113.05      102.92      2.57 o 
   7   8   5      146.18      146.89      3.24 o 
   8   8   5        2.16        2.39      0.63 o 
   9   8   5       43.47       45.94      1.82 o 
  -3   9   5       21.23       21.18      1.99 o 
  -2   9   5       36.76       41.87      2.49 o 
  -1   9   5       13.47       11.04      1.39 o 
   0   9   5       35.27       36.83      1.47 o 
   1   9   5       78.90       79.01      3.48 o 
   2   9   5        3.99        3.37      0.63 o 
   3   9   5       26.18       21.39      1.20 o 
   4   9   5        4.41        5.28      0.74 o 
   5   9   5        8.92        7.98      1.14 o 
   6   9   5       67.64       71.28      2.18 o 
   7   9   5        5.85        7.13      0.88 o 
   8   9   5       88.67       89.53      2.60 o 
  -1  10   5       87.43       89.61      3.78 o 
   0  10   5      116.47      114.91      3.03 o 
   1  10   5       17.86       18.10      1.54 o 
   2  10   5        8.06        5.81      0.81 o 
   3  10   5       17.13       16.50      1.16 o 
   4  10   5      106.04      102.53      2.74 o 
   5  10   5        7.79        6.97      0.88 o 
   6  10   5        6.57        7.46      0.95 o 
   2  11   5       26.18       29.79      1.55 o 
   3  11   5        2.17        1.38      0.67 o 
  -4 -10   6        0.92        1.09      0.90 o 
  -3 -10   6       19.70       17.90      1.79 o 
  -2 -10   6        5.75        4.87      1.19 o 
  -1 -10   6       17.03       16.71      1.69 o 
   0 -10   6        0.05        0.10      0.80 o 
   1 -10   6       42.24       44.56      2.49 o 
  -6  -9   6        3.96        1.39      0.99 o 
  -5  -9   6        0.00        0.20      0.70 o 
  -4  -9   6      229.52      239.20      6.46 o 
  -3  -9   6       12.93       12.13      1.39 o 
  -2  -9   6       36.31       34.41      2.19 o 
  -1  -9   6       19.74       18.00      1.59 o 
   0  -9   6        0.62        0.70      0.70 o 
   1  -9   6      109.04      115.47      3.88 o 
  -7  -8   6        0.23        0.20      0.80 o 
  -6  -8   6       54.95       59.48      2.98 o 
  -5  -8   6       56.06       57.88      2.88 o 
  -4  -8   6        3.77        4.18      0.99 o 
  -3  -8   6       15.17       17.01      1.49 o 
  -2  -8   6        6.74        7.86      1.09 o 
  -1  -8   6       17.96       18.83      1.24 o 
   0  -8   6      227.00      226.25      7.61 o 
   1  -8   6      411.86      421.28      8.35 o 
   2  -8   6       69.31       77.01      2.07 o 
   3  -8   6       47.44       50.43      2.49 o 
   4  -8   6       13.26       14.02      1.49 o 
   5  -8   6        0.66        0.70      0.80 o 
   6  -8   6       53.28       55.65      2.04 o 
  -7  -7   6       63.60       78.27      3.28 o 
  -6  -7   6        0.10       -0.60      0.60 o 
  -5  -7   6       10.50       10.64      1.29 o 
  -4  -7   6        0.01       -0.50      0.50 o 
  -3  -7   6      570.12      556.57     10.84 o 
  -2  -7   6       19.10       16.60      0.91 o 
  -1  -7   6       60.01       63.59      1.71 o 
   0  -7   6      164.10      170.74      3.05 o 
   1  -7   6        4.07        3.63      0.44 o 
   2  -7   6        0.89        1.52      0.48 o 
   3  -7   6       10.98       10.57      0.65 o 
   4  -7   6       14.39       16.85      1.04 o 
   5  -7   6        0.84        0.26      0.45 o 
   6  -7   6        5.17        4.29      0.74 o 
   7  -7   6        1.04        1.86      0.67 o 
  -7  -6   6       10.98       11.84      1.29 o 
  -6  -6   6       75.08       84.64      3.18 o 
  -5  -6   6       10.69       13.33      1.29 o 
  -4  -6   6       11.94       11.24      0.99 o 
  -3  -6   6        4.85        4.13      0.40 o 
  -2  -6   6      138.70      136.17      1.99 o 
  -1  -6   6      151.12      147.51      2.09 o 
   0  -6   6      144.87      143.40      2.04 o 
   1  -6   6        0.27        0.29      0.31 o 
   2  -6   6      110.18      115.26      1.86 o 
   3  -6   6        0.19        0.50      0.32 o 
   4  -6   6       43.07       38.77      1.37 o 
   5  -6   6       71.72       71.64      2.00 o 
   6  -6   6        5.83        6.86      0.80 o 
   7  -6   6        0.45        0.40      0.52 o 
   8  -6   6       33.13       36.75      1.68 o 
  -6  -5   6        2.23        2.58      0.52 o 
  -5  -5   6       53.64       56.41      1.26 o 
  -4  -5   6      127.35      122.53      1.91 o 
  -3  -5   6      173.07      171.50      2.66 o 
  -2  -5   6      306.96      306.41      4.95 o 
  -1  -5   6       56.33       56.29      1.85 o 
   0  -5   6      245.20      248.59      3.36 o 
   1  -5   6       77.80       78.94      1.39 o 
   2  -5   6      356.40      358.54      4.92 o 
   3  -5   6        8.38       10.55      0.57 o 
   4  -5   6        1.17        1.99      0.38 o 
   5  -5   6       90.72       95.21      2.25 o 
   6  -5   6       17.20       17.05      1.02 o 
   7  -5   6       32.50       32.85      1.48 o 
   8  -5   6        0.02        0.44      0.52 o 
  -8  -4   6       20.55       21.18      1.69 o 
  -7  -4   6       38.46       39.26      1.41 o 
  -6  -4   6       17.17       16.35      1.37 o 
  -5  -4   6      125.58      124.60      1.95 o 
  -4  -4   6        6.32        7.10      0.46 o 
  -3  -4   6        7.46        7.74      0.43 o 
  -2  -4   6       61.84       61.53      1.14 o 
  -1  -4   6       94.28       95.61      1.44 o 
   0  -4   6       26.18       28.58      0.76 o 
   1  -4   6       17.20       15.47      0.70 o 
   2  -4   6       46.41       47.30      1.03 o 
   3  -4   6      110.23      110.86      2.19 o 
   4  -4   6      126.45      133.90      2.42 o 
   5  -4   6      136.79      134.00      2.67 o 
   6  -4   6      128.29      133.02      2.77 o 
   7  -4   6        0.39        0.80      0.50 o 
   8  -4   6       40.01       42.67      1.68 o 
   9  -4   6       21.20       20.90      1.33 o 
  -9  -3   6        0.08        0.50      0.80 o 
  -8  -3   6       27.16       32.82      1.41 o 
  -7  -3   6       54.88       61.14      1.79 o 
  -6  -3   6       64.11       61.71      1.36 o 
  -5  -3   6        0.07        0.34      0.26 o 
  -4  -3   6      758.25      741.19      7.13 o 
  -3  -3   6        2.92        3.49      0.34 o 
  -2  -3   6      225.96      236.50      2.69 o 
  -1  -3   6       92.49      106.40      1.46 o 
   0  -3   6       85.03       97.18      2.16 o 
   1  -3   6        6.82        4.67      0.49 o 
   2  -3   6      116.92      112.59      1.58 o 
   3  -3   6       64.64       57.12      1.12 o 
   4  -3   6       10.37       11.82      0.57 o 
   5  -3   6       52.06       52.88      1.15 o 
   6  -3   6      256.79      245.20      4.00 o 
   7  -3   6      149.52      145.20      2.98 o 
   8  -3   6        7.49        6.95      0.81 o 
   9  -3   6        2.57        2.33      0.90 o 
  -9  -2   6       63.24       70.80      2.21 o 
  -8  -2   6       69.34       70.57      2.07 o 
  -7  -2   6       61.90       63.33      1.82 o 
  -6  -2   6      162.20      160.60      2.95 o 
  -5  -2   6        1.63        1.33      0.32 o 
  -4  -2   6      220.66      217.89      4.46 o 
  -3  -2   6      210.72      223.58      2.84 o 
  -2  -2   6       84.46       88.31      1.64 o 
  -1  -2   6      261.90      263.81      3.76 o 
   0  -2   6      143.78      156.85      1.78 o 
   1  -2   6      917.10     1066.23     18.13 o 
   2  -2   6        7.15        5.93      0.33 o 
   3  -2   6      113.30      135.43      2.07 o 
   4  -2   6      150.95      151.43      2.04 o 
   5  -2   6      338.29      352.58      3.87 o 
   6  -2   6        0.87        0.75      0.35 o 
   7  -2   6      280.90      277.40      5.87 o 
   8  -2   6      168.74      169.21      3.37 o 
   9  -2   6       55.73       56.56      4.92 o 
  10  -2   6        1.31        2.09      0.70 o 
  -9  -1   6       10.64       12.10      1.02 o 
  -8  -1   6        7.27        5.11      0.94 o 
  -7  -1   6        6.62        9.42      1.54 o 
  -6  -1   6        3.37        2.49      0.49 o 
  -5  -1   6      318.25      297.69      3.46 o 
  -4  -1   6      108.69      107.80      1.66 o 
  -3  -1   6       37.36       33.67      0.80 o 
  -2  -1   6       25.97       33.04      0.71 o 
  -1  -1   6      316.98      356.80      6.67 o 
   0  -1   6       36.90       28.24      0.88 o 
   1  -1   6     1001.45      966.80     10.72 o 
   2  -1   6     3510.16     3672.87     31.39 o 
   3  -1   6      128.31      120.82      1.61 o 
   4  -1   6      167.78      179.76      2.23 o 
   5  -1   6       33.99       34.89      0.87 o 
   6  -1   6       20.34       22.61      0.98 o 
   7  -1   6      393.13      359.71      6.66 o 
   8  -1   6        1.28        0.55      0.42 o 
   9  -1   6        0.23        0.07      0.45 o 
  10  -1   6        3.68        4.40      0.99 o 
  -9   0   6      102.16      110.10      6.22 o 
  -8   0   6       61.83       65.57      2.07 o 
  -7   0   6        0.35        0.46      0.50 o 
  -6   0   6      120.85      115.57      3.28 o 
  -5   0   6        0.04        1.84      0.38 o 
  -4   0   6       53.60       50.64      1.09 o 
  -3   0   6      514.95      525.79      5.18 o 
  -2   0   6      544.07      606.97      5.73 o 
  -1   0   6       30.02       38.85      0.67 o 
   0   0   6       35.57       36.78      0.99 o 
   1   0   6       44.46       46.89      1.79 o 
   2   0   6     2190.28     2427.58     20.74 o 
   3   0   6     1069.65     1187.43     10.54 o 
   4   0   6      397.12      395.58      4.04 o 
   5   0   6        0.03        0.69      0.70 o 
   6   0   6      324.70      326.61      3.64 o 
   7   0   6        3.03        2.27      0.80 o 
   8   0   6       93.81       87.66      2.93 o 
   9   0   6       21.51       21.92      1.23 o 
  10   0   6        3.97        4.09      0.74 o 
  -9   1   6      202.81      222.78      4.43 o 
  -8   1   6      170.50      165.75      4.18 o 
  -7   1   6       45.98       44.79      1.58 o 
  -6   1   6        3.22        6.19      0.67 o 
  -5   1   6       52.34       52.97      1.47 o 
  -4   1   6        0.26       -0.02      0.26 o 
  -3   1   6       49.98       55.08      1.09 o 
  -2   1   6       62.08       63.74      1.10 o 
  -1   1   6       19.36       17.84      0.51 o 
   0   1   6      286.54      313.35      3.16 o 
   1   1   6      894.71      908.80      9.77 o 
   2   1   6      286.98      329.67     16.10 o 
   3   1   6      207.43      204.62      2.83 o 
   4   1   6        9.25        6.91      0.48 o 
   5   1   6      350.14      356.32      3.83 o 
   6   1   6      124.17      117.89      1.80 o 
   7   1   6      146.88      147.92      2.78 o 
   8   1   6      101.68      104.47      2.39 o 
   9   1   6        0.53        0.90      0.49 o 
  10   1   6        0.76        0.40      0.49 o 
  11   1   6        1.47        1.67      0.67 o 
  -8   2   6      114.58      121.27      2.98 o 
  -7   2   6       48.65       46.29      1.68 o 
  -6   2   6       50.63       47.44      1.54 o 
  -5   2   6      241.18      240.89      5.37 o 
  -4   2   6        0.03        0.21      0.24 o 
  -3   2   6     1015.95     1009.53      9.30 o 
  -2   2   6       19.59       16.11      0.61 o 
  -1   2   6      121.60      145.10      1.85 o 
   0   2   6        0.86        0.51      0.22 o 
   1   2   6        2.18        0.98      0.19 o 
   2   2   6       31.05       38.34      0.94 o 
   3   2   6      435.61      437.62      4.32 o 
   4   2   6      672.96      691.01      6.52 o 
   5   2   6      507.41      525.99      5.26 o 
   6   2   6       36.08       34.46      0.92 o 
   7   2   6       34.17       35.86      0.97 o 
   8   2   6        2.34        1.34      0.42 o 
   9   2   6        0.73        0.72      0.45 o 
  10   2   6        0.26        0.52      0.52 o 
  11   2   6        0.72        0.59      0.55 o 
  -8   3   6       32.93       32.66      1.99 o 
  -7   3   6      148.17      155.56     10.79 o 
  -6   3   6       18.80       16.91      0.98 o 
  -5   3   6        5.33        3.98      0.56 o 
  -4   3   6      144.65      140.08      2.60 o 
  -3   3   6      203.98      194.14      2.86 o 
  -2   3   6       24.30       24.21      1.26 o 
  -1   3   6       17.64       19.51      0.70 o 
   0   3   6        0.15       -0.05      0.19 o 
   1   3   6       99.73       94.65      1.39 o 
   2   3   6       76.51       74.40      1.18 o 
   3   3   6      132.50      141.08      1.83 o 
   4   3   6      303.60      286.70      3.24 o 
   5   3   6      139.89      143.73      2.42 o 
   6   3   6      553.00      547.14      5.59 o 
   7   3   6        7.25        7.60      0.52 o 
   8   3   6      198.57      203.18      3.55 o 
   9   3   6       56.18       56.89      1.79 o 
  10   3   6        0.57        0.99      0.80 o 
  11   3   6        2.01        3.48      1.09 o 
  -7   4   6       79.11       80.07      2.39 o 
  -6   4   6      185.98      183.38      3.55 o 
  -5   4   6       15.70       15.89      0.98 o 
  -4   4   6      174.10      172.86      3.13 o 
  -3   4   6       40.29       39.88      1.01 o 
  -2   4   6        9.79        8.06      0.56 o 
  -1   4   6      228.30      226.61      2.75 o 
   0   4   6       52.06       58.77      1.10 o 
   1   4   6        6.60       10.51      0.81 o 
   2   4   6       14.14       12.84      0.54 o 
   3   4   6       69.06       76.69      2.11 o 
   4   4   6      151.77      162.26      2.09 o 
   5   4   6       33.12       27.95      0.82 o 
   6   4   6       46.47       44.59      1.06 o 
   7   4   6       14.02       12.81      0.81 o 
   8   4   6        0.40        0.20      0.55 o 
   9   4   6       31.29       33.12      2.09 o 
  10   4   6       31.85       34.31      2.29 o 
  -7   5   6       49.88       46.69      1.86 o 
  -6   5   6        0.51        0.15      0.42 o 
  -5   5   6       47.23       41.85      1.58 o 
  -4   5   6        1.57        2.07      0.52 o 
  -3   5   6      286.06      290.32      4.43 o 
  -2   5   6        8.91        9.06      0.53 o 
  -1   5   6       42.27       40.10      1.62 o 
   0   5   6      255.12      263.90      3.07 o 
   1   5   6      160.61      153.00      2.03 o 
   2   5   6        0.04        0.24      0.23 o 
   3   5   6       66.49       65.79      1.61 o 
   4   5   6      176.20      173.43      3.33 o 
   5   5   6      126.84      131.11      2.53 o 
   6   5   6       83.23       69.25      2.14 o 
   7   5   6       64.15       65.97      1.79 o 
   8   5   6       17.59       19.18      1.05 o 
   9   5   6      110.91      108.41      3.88 o 
  -6   6   6       20.66       24.40      1.33 o 
  -5   6   6        3.00        3.45      0.70 o 
  -4   6   6       32.93       34.70      1.79 o 
  -3   6   6       85.87       82.75      2.44 o 
  -2   6   6       76.80       84.57      1.61 o 
  -1   6   6       17.27       18.31      1.01 o 
   0   6   6      726.58      662.21      8.30 o 
   1   6   6        1.33        2.46      0.49 o 
   2   6   6      795.95      773.17      9.42 o 
   3   6   6      222.33      216.36      3.55 o 
   4   6   6        5.45        4.86      0.59 o 
   5   6   6        1.38        0.99      0.42 o 
   6   6   6       16.42       16.93      0.95 o 
   7   6   6       59.82       48.93      1.89 o 
   8   6   6       69.14       69.44      2.39 o 
   9   6   6        5.48        5.57      1.09 o 
  10   6   6       18.30       16.71      1.69 o 
  -5   7   6        0.55        1.19      0.90 o 
  -4   7   6       20.74       26.75      1.99 o 
  -3   7   6        3.37        3.08      0.90 o 
  -2   7   6      101.20       93.29      3.28 o 
  -1   7   6       35.94       33.48      1.39 o 
   0   7   6       35.19       30.01      2.93 o 
   1   7   6      239.18      227.19      3.83 o 
   2   7   6       35.66       33.74      1.30 o 
   3   7   6       91.33       82.80      3.13 o 
   4   7   6        0.59        0.85      0.42 o 
   5   7   6       36.68       31.67      1.74 o 
   6   7   6        9.87        8.26      0.77 o 
   7   7   6      248.69      232.30      4.15 o 
   8   7   6        2.30        1.69      0.59 o 
   9   7   6       53.37       57.27      1.97 o 
  -4   8   6        0.56        0.20      0.80 o 
  -3   8   6       39.02       42.67      2.49 o 
  -2   8   6       74.35       67.93      2.98 o 
  -1   8   6      113.09      118.00      2.78 o 
   0   8   6        0.23        0.40      0.60 o 
   1   8   6      311.84      296.52      4.78 o 
   2   8   6       61.85       61.71      3.28 o 
   3   8   6      306.27      294.42      4.78 o 
   4   8   6        1.22        1.24      0.49 o 
   5   8   6       29.81       33.21      1.44 o 
   6   8   6       18.65       21.65      1.20 o 
   7   8   6        3.29        1.79      0.85 o 
   8   8   6       83.58       94.10      4.23 o 
   9   8   6        7.43        7.50      2.19 o 
  -3   9   6        0.21        0.20      0.90 o 
  -2   9   6      291.67      311.01      7.76 o 
  -1   9   6       34.98       37.20      2.29 o 
   0   9   6       68.64       69.60      2.83 o 
   1   9   6        2.73        3.74      0.99 o 
   2   9   6       30.79       30.97      1.41 o 
   3   9   6       66.93       69.56      2.11 o 
   4   9   6       53.87       52.35      3.38 o 
   5   9   6       41.10       41.50      1.89 o 
   6   9   6       38.73       35.30      2.98 o 
   7   9   6       20.15       20.09      2.34 o 
  -1  10   6      122.93      131.98      4.67 o 
   0  10   6       10.72       10.88      1.02 o 
   1  10   6       32.36       30.44      1.59 o 
   2  10   6       30.46       30.80      1.55 o 
   3  10   6       16.14       16.66      1.20 o 
   4  10   6        0.23        0.06      0.94 o 
   5  10   6        8.79        7.73      2.04 o 
   6  10   6        1.04        0.29      0.52 o 
  -2 -10   7       11.69        9.45      1.49 o 
  -1 -10   7        0.92        1.49      0.90 o 
   0 -10   7       35.80       38.69      2.39 o 
   1 -10   7        7.65        8.45      1.39 o 
  -5  -9   7       47.43       50.82      2.88 o 
  -4  -9   7        3.12        2.09      0.99 o 
  -3  -9   7       96.91       95.98      3.78 o 
  -2  -9   7        7.30        6.07      1.19 o 
  -1  -9   7       16.49       15.22      1.59 o 
   0  -9   7        4.21        4.48      1.09 o 
   1  -9   7        0.48        1.29      0.90 o 
  -6  -8   7       41.36       43.46      2.59 o 
  -5  -8   7       28.20       31.43      2.19 o 
  -4  -8   7        1.10        2.19      0.90 o 
  -3  -8   7       37.85       37.40      2.19 o 
  -2  -8   7       15.47       14.62      1.49 o 
  -1  -8   7       56.61       58.98      2.69 o 
   0  -8   7       31.33       33.42      1.99 o 
   1  -8   7      110.53      118.85      3.88 o 
   2  -8   7        0.03       -0.10      0.70 o 
  -7  -7   7       55.81       51.42      2.69 o 
  -6  -7   7       15.17       17.90      1.69 o 
  -5  -7   7       10.67       10.54      1.29 o 
  -4  -7   7       31.33       34.41      2.09 o 
  -3  -7   7        7.11        5.77      0.99 o 
  -2  -7   7      253.82      258.39      6.27 o 
  -1  -7   7       48.73       44.66      2.19 o 
   0  -7   7      308.54      308.02      5.32 o 
   1  -7   7       49.19       53.25      1.57 o 
   2  -7   7      123.46      125.91      3.58 o 
   3  -7   7        1.53        1.74      0.49 o 
   4  -7   7       15.97       17.11      1.39 o 
   5  -7   7       67.32       66.44      2.88 o 
   6  -7   7        0.53        0.60      0.70 o 
  -7  -6   7        7.86        7.26      1.29 o 
  -6  -6   7        2.05        2.78      0.90 o 
  -5  -6   7       86.61       87.72      3.28 o 
  -4  -6   7       12.54       12.43      1.29 o 
  -3  -6   7      103.08      101.38      5.87 o 
  -2  -6   7       31.08       28.42      1.34 o 
  -1  -6   7      171.74      156.77      3.23 o 
   0  -6   7      433.59      404.46      5.50 o 
   1  -6   7       30.76       30.18      1.12 o 
   2  -6   7       11.69       13.84      0.84 o 
   3  -6   7       12.21       14.36      1.04 o 
   4  -6   7       16.14       18.80      1.49 o 
   5  -6   7       44.18       44.06      2.29 o 
   6  -6   7      129.22      136.66      4.48 o 
   7  -6   7       58.03       59.77      2.98 o 
  -6  -5   7        0.12        0.36      0.40 o 
  -5  -5   7      277.29      293.70      6.17 o 
  -4  -5   7       10.83       10.44      0.76 o 
  -3  -5   7       17.39       16.11      0.86 o 
  -2  -5   7        1.97        1.86      0.80 o 
  -1  -5   7      268.66      268.44      3.99 o 
   0  -5   7      259.18      268.73      4.00 o 
   1  -5   7      359.19      359.49      5.02 o 
   2  -5   7        4.13        3.86      0.52 o 
   3  -5   7      132.79      139.99      2.12 o 
   4  -5   7       58.14       62.88      1.65 o 
   5  -5   7       43.09       43.15      1.50 o 
   6  -5   7       59.70       58.05      1.78 o 
   7  -5   7        1.63        1.49      0.56 o 
   8  -5   7        5.51        7.63      0.91 o 
  -8  -4   7        0.29       -0.60      0.60 o 
  -7  -4   7       24.88       25.76      1.69 o 
  -6  -4   7       34.05       36.26      1.37 o 
  -5  -4   7      114.10      111.21      2.42 o 
  -4  -4   7     1006.44      988.27     14.97 o 
  -3  -4   7        6.21        7.22      0.62 o 
  -2  -4   7      102.40      102.90      4.48 o 
  -1  -4   7        3.24        4.08      0.48 o 
   0  -4   7       30.00       24.72      1.79 o 
   1  -4   7      306.21      285.01      6.27 o 
   2  -4   7       70.55       82.30      1.86 o 
   3  -4   7        1.38        0.91      0.45 o 
   4  -4   7      163.74      171.19      2.39 o 
   5  -4   7       16.47       20.23      2.44 o 
   6  -4   7        2.06        1.71      0.85 o 
   7  -4   7       19.61       21.31      1.16 o 
   8  -4   7       31.71       33.79      1.54 o 
   9  -4   7       10.00       10.36      1.02 o 
  -9  -3   7        7.43        6.86      1.29 o 
  -8  -3   7      167.96      183.50      5.17 o 
  -7  -3   7       33.55       33.92      1.99 o 
  -6  -3   7       69.33       69.29      1.90 o 
  -5  -3   7       12.32       12.87      0.81 o 
  -4  -3   7      197.33      181.01      3.12 o 
  -3  -3   7      513.36      478.03      6.22 o 
  -2  -3   7      184.46      180.15      3.68 o 
  -1  -3   7       22.30       19.85      1.34 o 
   0  -3   7       19.10       16.47      0.76 o 
   1  -3   7      199.55      193.66      3.05 o 
   2  -3   7      295.14      302.93      4.43 o 
   3  -3   7        2.00        2.14      0.65 o 
   4  -3   7       28.32       26.75      0.82 o 
   5  -3   7      124.79      126.12      1.96 o 
   6  -3   7       37.81       37.00      1.36 o 
   7  -3   7      170.22      176.93      3.37 o 
   8  -3   7       64.02       64.02      2.02 o 
   9  -3   7        2.88        4.05      0.74 o 
  -9  -2   7       18.46       16.81      1.69 o 
  -8  -2   7       11.79       12.93      1.49 o 
  -6  -2   7        2.66        3.38      0.80 o 
  -5  -2   7      280.21      287.09      4.36 o 
  -4  -2   7        0.05        0.31      0.31 o 
  -3  -2   7       15.31       15.83      0.63 o 
  -2  -2   7      383.17      352.77      4.78 o 
  -1  -2   7      119.30      114.27      2.19 o 
   0  -2   7      249.88      246.29      3.62 o 
   1  -2   7      331.75      317.09      4.32 o 
   2  -2   7        2.09        1.09      0.50 o 
   3  -2   7      433.41      444.37      4.57 o 
   4  -2   7        0.04        0.40      0.31 o 
   5  -2   7      193.26      188.72      2.50 o 
   6  -2   7        0.32       -0.05      0.35 o 
   7  -2   7       23.38       24.81      2.04 o 
   8  -2   7       36.12       37.07      1.50 o 
   9  -2   7       58.91       63.14      3.13 o 
  10  -2   7       32.96       35.07      1.68 o 
  -9  -1   7       43.65       44.66      2.69 o 
  -8  -1   7       38.60       39.19      2.39 o 
  -7  -1   7        2.12        0.50      0.60 o 
  -6  -1   7       66.91       67.43      2.69 o 
  -5  -1   7      114.63      122.88      2.38 o 
  -4  -1   7       42.63       43.54      1.02 o 
  -3  -1   7      131.98      144.10      3.14 o 
  -2  -1   7      214.95      211.89      4.04 o 
  -1  -1   7      188.91      188.51      2.95 o 
   0  -1   7        0.09       -0.26      0.26 o 
   1  -1   7       34.22       35.08      1.24 o 
   2  -1   7      294.26      309.49      4.72 o 
   3  -1   7       49.07       65.98      1.39 o 
   4  -1   7        0.03       -0.06      0.32 o 
   5  -1   7       18.67       23.00      0.74 o 
   6  -1   7       27.35       26.01      1.07 o 
   7  -1   7        1.19        0.80      0.42 o 
   8  -1   7       85.11       93.52      5.42 o 
   9  -1   7       52.02       50.12      1.79 o 
  10  -1   7        3.16        5.16      0.81 o 
  -8   0   7       49.12       46.94      2.59 o 
  -7   0   7       33.65       37.30      2.19 o 
  -6   0   7       63.34       70.08      1.89 o 
  -5   0   7      119.73      109.74      2.88 o 
  -4   0   7       51.86       53.41      1.57 o 
  -3   0   7        1.12        0.15      0.22 o 
  -2   0   7       21.27       25.55      0.77 o 
  -1   0   7      883.40      921.14     10.56 o 
   0   0   7      606.43      606.98      7.24 o 
   1   0   7      888.40      910.16     10.30 o 
   2   0   7      183.14      167.09      4.06 o 
   3   0   7        0.98       -0.09      0.16 o 
   4   0   7        1.77        1.78      0.35 o 
   5   0   7       22.28       24.36      0.76 o 
   6   0   7      183.91      172.35      2.36 o 
   7   0   7       25.08       25.18      1.12 o 
   8   0   7       23.99       26.26      1.94 o 
   9   0   7       81.39       87.42      5.37 o 
  10   0   7       69.78       74.23      2.32 o 
  -8   1   7      181.27      192.25      5.67 o 
  -7   1   7      156.25      148.79      4.67 o 
  -6   1   7       52.14       56.29      2.29 o 
  -5   1   7       71.74       83.05      1.97 o 
  -4   1   7        1.58        1.50      0.70 o 
  -3   1   7       98.41      101.37      1.58 o 
  -2   1   7       55.99       58.11      1.27 o 
  -1   1   7       30.03       25.51      0.88 o 
   0   1   7        1.81        1.78      0.37 o 
   1   1   7      180.23      182.85      2.64 o 
   2   1   7      291.59      305.76      5.84 o 
   3   1   7      360.62      337.63      3.51 o 
   4   1   7       51.35       53.19      1.02 o 
   5   1   7       13.27       16.45      0.61 o 
   6   1   7      302.04      313.67      3.63 o 
   7   1   7      334.02      342.74      4.99 o 
   8   1   7      183.86      189.07      8.01 o 
   9   1   7        6.58        7.36      0.81 o 
  10   1   7       22.91       24.75      1.37 o 
  -8   2   7       21.97       23.67      2.09 o 
  -7   2   7        0.09        0.26      0.50 o 
  -6   2   7       82.87       72.55      2.00 o 
  -5   2   7        1.67        2.33      0.75 o 
  -4   2   7       48.99       47.53      1.40 o 
  -3   2   7       45.71       52.70      1.15 o 
  -2   2   7       53.58       55.55      1.35 o 
  -1   2   7        4.39        3.00      0.33 o 
   0   2   7      373.38      394.84      6.07 o 
   1   2   7      123.09      143.40      1.81 o 
   2   2   7      194.06      181.45      2.16 o 
   3   2   7        2.57        2.14      0.28 o 
   4   2   7      589.03      602.68      8.36 o 
   5   2   7      184.60      201.88      2.76 o 
   6   2   7       97.17       92.83      1.59 o 
   7   2   7       81.03       86.62      1.61 o 
   8   2   7        1.31        1.37      0.45 o 
   9   2   7       34.97       37.04      1.48 o 
  10   2   7       72.00       77.17      2.28 o 
  -7   3   7       40.99       43.00      1.72 o 
  -6   3   7      309.15      320.72      5.17 o 
  -5   3   7       46.07       47.49      1.58 o 
  -4   3   7      541.73      555.49      8.65 o 
  -3   3   7      577.92      572.82      5.99 o 
  -2   3   7        0.17        0.06      0.27 o 
  -1   3   7       18.58       17.33      1.41 o 
   0   3   7        1.36        0.92      0.25 o 
   1   3   7      197.16      214.41      3.18 o 
   2   3   7      121.16      118.27      1.65 o 
   3   3   7       91.85       94.18      1.44 o 
   4   3   7      111.67      103.82      1.58 o 
   5   3   7        1.08        2.05      0.88 o 
   6   3   7        4.90        5.70      0.46 o 
   7   3   7      134.43      134.06      2.27 o 
   8   3   7       86.20       86.95      2.14 o 
   9   3   7        5.52        4.97      0.99 o 
  10   3   7        0.42        0.10      0.70 o 
  -7   4   7       54.43       53.53      1.97 o 
  -6   4   7       92.72       91.40      2.46 o 
  -5   4   7      186.00      187.34      3.55 o 
  -4   4   7        0.00        0.26      0.40 o 
  -3   4   7        9.69        8.56      0.57 o 
  -2   4   7       45.71       46.78      1.16 o 
  -1   4   7       72.41       72.66      1.68 o 
   0   4   7       92.38       99.34      1.56 o 
   1   4   7      269.23      276.91      3.15 o 
   2   4   7        5.01        6.89      0.43 o 
   3   4   7       57.10       58.55      1.33 o 
   4   4   7      167.09      158.67      2.31 o 
   5   4   7      234.77      235.79      2.88 o 
   6   4   7       97.27       91.18      2.04 o 
   7   4   7      150.75      148.97      2.88 o 
   8   4   7      110.86      118.03      2.60 o 
   9   4   7      162.45      178.73      5.07 o 
  10   4   7        0.33        0.20      0.70 o 
  -6   5   7        3.11        3.74      0.70 o 
  -5   5   7       11.27       11.31      0.91 o 
  -4   5   7      278.95      291.90      4.68 o 
  -3   5   7       32.23       32.29      1.27 o 
  -2   5   7       79.21       84.40      1.59 o 
  -1   5   7        6.34        8.24      0.51 o 
   0   5   7      112.01      103.02      1.67 o 
   1   5   7       63.00       71.21      1.32 o 
   2   5   7      225.99      238.35      2.87 o 
   3   5   7       19.71       17.96      1.59 o 
   4   5   7       93.67       90.15      2.00 o 
   5   5   7        5.23        5.01      0.59 o 
   6   5   7       76.23       73.81      1.90 o 
   7   5   7        2.18        1.18      0.45 o 
   8   5   7       24.73       26.56      1.23 o 
   9   5   7        0.01       -0.50      0.60 o 
  10   5   7       22.17       25.16      2.09 o 
  -6   6   7        5.80        6.32      0.84 o 
  -5   6   7       23.56       22.55      1.27 o 
  -4   6   7       26.24       24.06      1.23 o 
  -3   6   7        1.21        0.71      0.45 o 
  -2   6   7      111.23      112.00      1.97 o 
  -1   6   7       40.38       41.72      1.41 o 
   0   6   7       70.39       69.58      1.84 o 
   1   6   7       18.31       16.89      0.95 o 
   2   6   7       65.11       65.21      1.75 o 
   3   6   7       38.69       38.44      1.33 o 
   4   6   7      161.08      155.18      2.94 o 
   5   6   7      122.73      125.49      2.63 o 
   6   6   7        8.13        7.70      0.74 o 
   7   6   7      126.14      124.25      2.74 o 
   8   6   7       97.33       94.19      2.88 o 
   9   6   7       24.23       25.46      1.89 o 
  10   6   7        0.47        0.90      0.80 o 
  -5   7   7       13.31       14.22      1.59 o 
  -4   7   7       28.69       26.16      1.99 o 
  -3   7   7       38.12       38.59      2.29 o 
  -2   7   7        4.42        5.47      0.99 o 
  -1   7   7       80.91       82.47      2.11 o 
   0   7   7       35.79       30.29      1.27 o 
   1   7   7      142.18      144.53      2.88 o 
   2   7   7       83.61       78.53      3.53 o 
   3   7   7      227.91      224.37      3.86 o 
   4   7   7        1.12        1.00      0.45 o 
   5   7   7       14.64       14.97      0.95 o 
   6   7   7       10.71       12.16      0.94 o 
   7   7   7       29.82       28.93      1.37 o 
   8   7   7        6.92        4.22      1.39 o 
   9   7   7       97.06      101.65      2.71 o 
  -3   8   7       26.25       24.67      1.99 o 
  -2   8   7        3.17        3.88      0.99 o 
  -1   8   7        4.04        5.54      0.70 o 
   0   8   7       34.10       37.42      2.19 o 
   1   8   7        2.51        2.69      0.59 o 
   2   8   7       13.58       14.38      0.98 o 
   3   8   7      209.70      205.30      3.83 o 
   4   8   7      298.67      299.72      4.95 o 
   5   8   7        3.55        4.27      0.67 o 
   6   8   7      159.79      160.46      3.41 o 
   7   8   7       13.37       13.07      1.64 o 
   8   8   7       52.83       57.72      4.38 o 
  -2   9   7       16.26       14.72      1.69 o 
  -1   9   7       60.15       64.55      3.08 o 
   0   9   7        7.26        7.85      0.88 o 
   1   9   7       53.12       57.52      2.78 o 
   2   9   7        1.44        0.52      0.52 o 
   3   9   7        8.57        7.39      1.14 o 
   4   9   7        3.17        2.04      0.63 o 
   5   9   7      208.88      209.93      7.81 o 
   6   9   7        8.71       11.31      1.05 o 
   7   9   7       25.04       23.97      1.41 o 
   1  10   7       14.55       11.05      2.34 o 
   2  10   7        4.25        4.96      0.90 o 
   3  10   7       36.97       39.52      1.72 o 
   4  10   7        9.37        9.95      1.14 o 
   5  10   7       42.62       41.28      2.49 o 
  -4  -9   8       24.84       27.05      2.19 o 
  -3  -9   8       38.30       45.45      2.69 o 
  -2  -9   8        2.54        2.98      0.99 o 
  -1  -9   8       23.81       23.87      1.99 o 
   0  -9   8       70.46       70.32      3.18 o 
   1  -9   8        3.08        3.28      1.09 o 
   2  -9   8        1.15        1.09      0.90 o 
  -5  -8   8       16.71       17.80      1.79 o 
  -4  -8   8       28.02       28.64      2.19 o 
  -3  -8   8        0.99       -0.30      0.70 o 
  -2  -8   8       88.09       87.32      3.48 o 
  -1  -8   8        4.82        4.97      0.99 o 
   0  -8   8       72.65       75.79      3.18 o 
   2  -8   8      127.68      132.08      4.38 o 
  -6  -7   8        5.52        7.96      1.39 o 
  -5  -7   8        0.39        0.70      0.80 o 
  -4  -7   8       17.44       21.68      1.79 o 
  -3  -7   8       60.04       62.46      2.78 o 
  -2  -7   8      136.31      125.71      4.08 o 
  -1  -7   8       27.06       27.35      1.79 o 
   0  -7   8       16.01       14.44      1.29 o 
   1  -7   8        3.81        3.98      0.62 o 
   2  -7   8       77.56       82.72      2.14 o 
   3  -7   8       85.53       85.51      2.21 o 
   4  -7   8       16.89       17.41      1.49 o 
   5  -7   8       12.73       13.63      1.49 o 
   6  -7   8       18.36       20.09      1.79 o 
  -6  -6   8        2.98        1.99      0.99 o 
  -5  -6   8        3.08        2.78      0.99 o 
  -3  -6   8       24.85       22.83      2.14 o 
  -2  -6   8      101.75       98.81      2.24 o 
  -1  -6   8      139.31      132.88      3.48 o 
   0  -6   8       13.20       12.92      3.08 o 
   1  -6   8      353.08      348.37      7.81 o 
   2  -6   8        0.02       -0.10      0.33 o 
   3  -6   8        1.68        1.98      0.48 o 
   4  -6   8        1.34        1.89      0.70 o 
   5  -6   8        7.69        6.76      1.09 o 
   6  -6   8       14.77       13.03      1.49 o 
   7  -6   8      107.88      107.61      4.08 o 
  -6  -5   8       52.22       52.14      2.39 o 
  -5  -5   8        2.17        1.81      0.52 o 
  -4  -5   8        1.59        1.45      0.90 o 
  -3  -5   8       92.80       87.67      2.12 o 
  -2  -5   8       71.04       69.67      1.84 o 
  -1  -5   8       85.52       81.75      1.98 o 
   0  -5   8      277.41      271.57      4.48 o 
   1  -5   8        0.67        1.18      0.40 o 
   2  -5   8       83.45       78.75      1.93 o 
   3  -5   8      218.57      213.94      4.48 o 
   4  -5   8       83.75       87.72      2.14 o 
   5  -5   8        7.26        8.26      1.09 o 
   6  -5   8       75.42       78.27      3.28 o 
   7  -5   8       89.96       94.49      3.78 o 
   8  -5   8       12.54        8.95      1.39 o 
  -8  -4   8       97.80       90.31      3.58 o 
  -7  -4   8       18.32       21.98      1.69 o 
  -6  -4   8        0.06        0.58      0.48 o 
  -5  -4   8        1.97        1.53      0.48 o 
  -4  -4   8       23.74       26.09      2.04 o 
  -3  -4   8      209.29      201.14      3.47 o 
  -2  -4   8       37.15       34.00      1.24 o 
  -1  -4   8      529.18      502.24      6.56 o 
   0  -4   8       38.83       34.51      3.23 o 
   1  -4   8      134.63      126.33      3.93 o 
   2  -4   8      297.77      277.23      4.15 o 
   3  -4   8      172.19      176.45      3.09 o 
   4  -4   8        0.05        0.25      0.35 o 
   5  -4   8       28.68       28.74      1.79 o 
   6  -4   8        0.19        0.30      0.60 o 
   7  -4   8        3.07        5.07      1.09 o 
   8  -4   8       84.34       95.58      3.88 o 
  -8  -3   8        2.62        3.48      1.09 o 
  -7  -3   8      221.47      229.85      5.87 o 
  -6  -3   8       66.89       66.14      2.69 o 
  -5  -3   8       62.60       65.50      2.83 o 
  -4  -3   8       62.19       60.55      2.88 o 
  -3  -3   8       12.62       13.65      1.29 o 
  -2  -3   8      480.17      475.78      6.29 o 
  -1  -3   8       63.94       59.51      1.57 o 
   0  -3   8        3.42        2.24      0.48 o 
   1  -3   8       45.22       38.61      1.26 o 
   2  -3   8       82.65       82.05      1.89 o 
   3  -3   8      469.11      431.08      9.95 o 
   4  -3   8      177.05      162.38      2.95 o 
   5  -3   8       11.59       14.02      0.88 o 
   6  -3   8      101.60       93.39      3.38 o 
   7  -3   8        0.44        0.70      0.60 o 
   8  -3   8       27.39       31.13      2.19 o 
   9  -3   8       25.09       25.76      2.09 o 
  -8  -2   8       13.44       10.14      1.39 o 
  -7  -2   8       41.05       38.09      2.19 o 
  -6  -2   8        0.14        1.39      0.70 o 
  -5  -2   8      109.44      108.07      2.39 o 
  -4  -2   8       18.81       17.13      0.95 o 
  -3  -2   8        1.27        2.11      0.45 o 
  -2  -2   8        9.21       10.23      0.69 o 
  -1  -2   8       85.18       77.48      1.78 o 
   0  -2   8      785.48      768.94     11.64 o 
   1  -2   8      412.39      427.07      5.62 o 
   2  -2   8      335.80      319.92      4.50 o 
   3  -2   8       28.07       36.96      1.27 o 
   4  -2   8       33.58       33.28      1.19 o 
   5  -2   8        7.89        5.85      0.75 o 
   6  -2   8        0.71        0.80      0.60 o 
   7  -2   8        9.16        9.95      1.19 o 
   8  -2   8      148.31      161.12      4.97 o 
   9  -2   8        6.02        7.36      1.29 o 
  -8  -1   8       48.05       49.13      2.69 o 
  -6  -1   8      156.15      146.00      4.28 o 
  -5  -1   8       64.65       61.76      1.75 o 
  -4  -1   8        5.86        6.52      0.63 o 
  -3  -1   8      160.65      148.29      2.74 o 
  -2  -1   8       84.12       91.19      2.00 o 
  -1  -1   8     1118.21     1100.00     12.51 o 
   0  -1   8      141.25      140.55      2.49 o 
   1  -1   8      716.08      729.27      8.65 o 
   2  -1   8      139.82      121.66      2.28 o 
   3  -1   8        1.68        2.40      0.45 o 
   4  -1   8      323.55      300.10      4.32 o 
   5  -1   8       25.73       19.67      0.95 o 
   6  -1   8       10.15       10.14      0.99 o 
   7  -1   8        1.73        2.29      0.52 o 
   8  -1   8        0.79        0.62      0.45 o 
   9  -1   8       21.12       25.66      1.99 o 
  10  -1   8        4.11        5.37      1.19 o 
  -8   0   8       43.92       50.52      2.78 o 
  -7   0   8       53.69       52.71      2.78 o 
  -6   0   8        6.83        8.16      1.09 o 
  -5   0   8       13.11        7.16      0.99 o 
  -4   0   8        0.01        0.65      0.38 o 
  -3   0   8       53.03       56.77      1.99 o 
  -2   0   8        0.49        0.37      0.35 o 
  -1   0   8       13.87       12.24      0.74 o 
   0   0   8      543.57      543.71      6.75 o 
   1   0   8      604.61      591.95      7.24 o 
   2   0   8        3.98        4.62      0.80 o 
   3   0   8       19.57       22.45      2.34 o 
   4   0   8      102.52      112.56      2.21 o 
   5   0   8       38.26       33.08      1.94 o 
   6   0   8       34.42       39.31      1.17 o 
   7   0   8       67.64       69.32      1.85 o 
   8   0   8       34.52       36.46      1.40 o 
   9   0   8       43.79       44.12      1.68 o 
  10   0   8       14.49       15.85      1.20 o 
  -8   1   8       35.28       38.19      2.49 o 
  -7   1   8        8.30        8.85      1.39 o 
  -6   1   8       37.40       38.49      2.19 o 
  -5   1   8       25.00       22.68      1.59 o 
  -4   1   8        3.30        1.37      0.45 o 
  -3   1   8       35.67       29.69      1.13 o 
  -2   1   8       77.84       72.71      1.76 o 
  -1   1   8       12.86       16.04      0.84 o 
   0   1   8      165.89      167.13      2.81 o 
   1   1   8        0.55        0.58      0.35 o 
   2   1   8     1184.53     1163.87     13.04 o 
   3   1   8      120.08      125.33      1.68 o 
   4   1   8       26.92       24.90      0.95 o 
   5   1   8       25.46       23.21      0.76 o 
   6   1   8       18.94       19.61      0.74 o 
   7   1   8       14.26       16.95      0.76 o 
   8   1   8      159.54      162.79      3.19 o 
   9   1   8       13.01       13.06      0.98 o 
  10   1   8        9.12       11.07      0.98 o 
  -7   2   8      151.71      151.77      4.97 o 
  -6   2   8       58.47       65.54      2.98 o 
  -5   2   8      133.96      125.91      3.98 o 
  -4   2   8      159.44      154.06      4.18 o 
  -3   2   8        4.74        5.67      0.59 o 
  -2   2   8      308.59      323.42      4.61 o 
  -1   2   8        9.42        6.59      0.59 o 
   0   2   8       59.90       63.98      1.57 o 
   1   2   8      157.70      146.78      2.56 o 
   2   2   8       33.87       26.37      0.85 o 
   3   2   8       20.40       18.79      0.62 o 
   4   2   8      165.13      164.60      2.17 o 
   5   2   8      332.19      319.59      4.50 o 
   6   2   8       49.67       48.69      1.13 o 
   7   2   8       20.61       23.63      0.86 o 
   8   2   8      165.92      167.14      3.20 o 
   9   2   8       11.14        9.71      0.88 o 
  10   2   8        2.77        2.57      0.67 o 
  -7   3   8       18.33       15.52      1.69 o 
  -6   3   8        6.37        6.66      1.19 o 
  -4   3   8       40.63       42.07      2.09 o 
  -3   3   8       76.45       81.97      1.93 o 
  -2   3   8      513.73      503.20      5.24 o 
  -1   3   8       47.46       47.62      1.08 o 
   0   3   8       64.91       66.95      1.24 o 
   1   3   8       26.97       27.21      0.83 o 
   2   3   8       64.23       47.44      0.99 o 
   3   3   8      313.14      298.41      3.33 o 
   4   3   8      155.11      160.00      2.15 o 
   5   3   8       54.34       47.28      1.10 o 
   6   3   8        6.01        6.21      0.48 o 
   7   3   8       42.14       42.93      1.15 o 
   8   3   8        3.28        4.22      0.63 o 
   9   3   8      247.41      251.83      6.17 o 
  10   3   8        0.04       -0.50      0.70 o 
  -6   4   8      155.81      159.03      4.97 o 
  -5   4   8       13.33       11.34      1.39 o 
  -4   4   8      267.02      267.14      6.27 o 
  -3   4   8       94.16       97.83      1.78 o 
  -2   4   8        5.44        6.77      0.52 o 
  -1   4   8       55.17       51.79      1.39 o 
   0   4   8        0.52        0.44      0.24 o 
   1   4   8       28.03       28.23      0.81 o 
   2   4   8       68.31       59.79      1.17 o 
   3   4   8      145.72      137.36      1.96 o 
   4   4   8      194.66      188.87      2.65 o 
   5   4   8        3.41        4.30      0.39 o 
   6   4   8      170.62      171.24      3.05 o 
   7   4   8        6.91        5.62      0.63 o 
   8   4   8       20.95       19.28      1.09 o 
  10   4   8      115.38      123.92      4.28 o 
  -6   5   8       16.24       15.12      1.69 o 
  -5   5   8       15.63       16.51      1.59 o 
  -4   5   8      124.25      133.77      4.18 o 
  -3   5   8      134.14      134.78      2.74 o 
  -2   5   8      269.42      271.04      3.44 o 
  -1   5   8       56.06       55.54      1.26 o 
   0   5   8       19.33       17.62      0.70 o 
   1   5   8       85.00       77.77      1.42 o 
   2   5   8        6.70        6.68      0.62 o 
   3   5   8      696.88      672.70     10.89 o 
   4   5   8       62.01       70.26      1.81 o 
   5   5   8       37.92       41.17      1.40 o 
   6   5   8       36.21       39.92      1.40 o 
   7   5   8        6.57        7.98      1.74 o 
   8   5   8      110.96      113.08      2.88 o 
   9   5   8       19.71       21.18      1.69 o 
  10   5   8       13.49       14.32      1.59 o 
  -5   6   8      133.97      152.37      4.77 o 
  -4   6   8       23.60       27.45      1.89 o 
  -3   6   8       60.91       57.81      1.83 o 
  -2   6   8        1.61        2.56      0.56 o 
  -1   6   8      260.60      254.79      4.15 o 
   0   6   8      146.95      131.51      2.67 o 
   1   6   8       53.00       53.99      2.39 o 
   2   6   8      139.05      135.04      2.69 o 
   3   6   8       28.79       26.22      1.54 o 
   4   6   8       44.95       46.58      1.53 o 
   5   6   8       59.22       57.80      2.24 o 
   6   6   8       13.84       12.99      0.88 o 
   7   6   8       70.41       70.12      2.04 o 
   8   6   8        5.40        4.13      0.70 o 
   9   6   8        1.53        1.89      0.90 o 
  -3   7   8       27.57       31.43      2.09 o 
  -2   7   8        3.79        3.88      0.99 o 
  -1   7   8       46.60       49.94      1.89 o 
   0   7   8       14.16       13.16      0.91 o 
   1   7   8       95.19       97.89      2.35 o 
   2   7   8      127.27      119.73      2.66 o 
   3   7   8      124.60      119.63      2.66 o 
   4   7   8      303.67      303.98      4.84 o 
   5   7   8        0.07       -0.20      0.42 o 
   6   7   8       32.40       33.72      1.44 o 
   7   7   8       16.11       14.97      1.05 o 
   8   7   8       71.57       71.92      2.21 o 
   9   7   8        2.13        2.17      0.67 o 
  -3   8   8        0.89        0.99      0.90 o 
  -2   8   8       12.81       12.43      1.49 o 
  -1   8   8       38.29       44.83      1.94 o 
   0   8   8       36.88       34.88      2.04 o 
   1   8   8        5.39        6.28      2.44 o 
   2   8   8        3.07        2.44      0.65 o 
   3   8   8       85.84       91.96      4.03 o 
   4   8   8        0.52        0.16      0.50 o 
   5   8   8      138.08      134.38      3.18 o 
   6   8   8       11.54       12.86      1.02 o 
   7   8   8        8.02        8.55      0.91 o 
   8   8   8        0.01       -0.21      0.48 o 
  -1   9   8       13.00       16.11      1.69 o 
   0   9   8        5.30        3.96      0.94 o 
   1   9   8        1.87        1.12      0.59 o 
   2   9   8       23.76       26.84      1.40 o 
   3   9   8       23.22       22.81      1.30 o 
   4   9   8        3.54        4.42      0.74 o 
   5   9   8       35.79       38.10      1.65 o 
   6   9   8       52.19       52.20      2.64 o 
   0  -9   9        1.28        1.79      0.99 o 
   1  -9   9      178.99      185.39      5.67 o 
   2  -9   9       32.82       28.05      2.19 o 
  -4  -8   9        4.41        6.66      1.39 o 
  -1  -8   9        2.84        4.18      1.09 o 
   0  -8   9       67.01       73.30      3.38 o 
   1  -8   9       81.84       80.06      3.38 o 
   2  -8   9       17.67       17.60      1.69 o 
  -6  -7   9        0.08        0.70      0.99 o 
  -5  -7   9       18.32       21.28      1.99 o 
  -4  -7   9        2.50        1.59      0.99 o 
  -3  -7   9       70.23       75.39      3.38 o 
  -2  -7   9       79.71       73.50      3.28 o 
  -1  -7   9      147.83      150.98      4.87 o 
   0  -7   9        2.60        3.91      0.62 o 
   1  -7   9       25.55       24.53      1.22 o 
   2  -7   9       37.92       40.21      4.87 o 
   3  -7   9        2.11        2.01      0.59 o 
   4  -7   9        6.75        7.16      1.09 o 
   5  -7   9       13.08       16.61      1.59 o 
  -6  -6   9        8.68        6.66      1.29 o 
  -5  -6   9        0.64        1.19      0.90 o 
  -4  -6   9        1.71        3.18      0.99 o 
  -3  -6   9      110.60      106.11      3.23 o 
  -2  -6   9       23.30       26.26      1.24 o 
  -1  -6   9       34.75       38.88      2.39 o 
   0  -6   9      217.71      213.19      3.74 o 
   1  -6   9       31.01       30.09      1.29 o 
   2  -6   9        3.66        2.75      0.52 o 
   3  -6   9        5.78        3.47      0.59 o 
   4  -6   9        3.48        2.69      0.80 o 
   5  -6   9       48.45       49.23      2.59 o 
   6  -6   9      164.40      181.41      5.47 o 
  -6  -5   9       36.44       36.70      1.57 o 
  -5  -5   9        7.25        7.93      0.81 o 
  -4  -5   9        1.17        0.56      0.45 o 
  -3  -5   9      130.34      129.81      2.76 o 
  -2  -5   9       20.45       22.12      3.08 o 
  -1  -5   9       61.31       59.93      1.74 o 
   0  -5   9       69.59       67.16      1.88 o 
   1  -5   9      131.14      116.15      4.28 o 
   2  -5   9      106.09      101.47      2.32 o 
   3  -5   9       27.72       26.18      1.20 o 
   4  -5   9        0.60       -0.14      0.38 o 
   5  -5   9       53.02       59.67      2.69 o 
   6  -5   9        1.70        1.79      0.80 o 
   7  -5   9       75.01       82.45      3.58 o 
  -7  -4   9      111.16      117.36      4.08 o 
  -6  -4   9        2.50        4.03      0.67 o 
  -5  -4   9       47.10       44.40      1.61 o 
  -4  -4   9        0.45        1.35      0.48 o 
  -3  -4   9       80.72       83.56      2.14 o 
  -2  -4   9        0.20        0.17      0.65 o 
  -1  -4   9       50.69       50.06      2.14 o 
   0  -4   9        0.59       -0.20      0.90 o 
   1  -4   9       11.39        7.81      0.69 o 
   2  -4   9        9.46        8.14      0.67 o 
   3  -4   9       38.75       35.85      1.34 o 
   4  -4   9       10.12       11.19      0.84 o 
   5  -4   9        1.43        1.19      0.70 o 
   6  -4   9       99.73      105.62      3.78 o 
   7  -4   9       21.70       26.65      1.99 o 
   8  -4   9        6.87        6.27      1.19 o 
  -7  -3   9       39.02       38.79      2.29 o 
  -6  -3   9      118.28      115.17      3.78 o 
  -5  -3   9      100.73      102.00      2.43 o 
  -4  -3   9        0.58        0.94      0.60 o 
  -3  -3   9      175.61      171.15      3.19 o 
  -2  -3   9      181.44      178.26      3.19 o 
  -1  -3   9        0.11        0.00      0.33 o 
   0  -3   9       89.73       84.36      2.00 o 
   1  -3   9       23.12       24.73      1.09 o 
   2  -3   9       26.83       19.28      0.98 o 
   3  -3   9       52.67       45.62      1.44 o 
   4  -3   9       65.14       67.33      1.79 o 
   5  -3   9       10.74        8.23      1.19 o 
   6  -3   9      104.52      109.30      3.78 o 
   7  -3   9        6.17        3.48      0.99 o 
   8  -3   9      112.42      118.75      4.28 o 
  -7  -2   9       13.76       12.13      1.39 o 
  -6  -2   9       22.25       21.28      1.59 o 
  -5  -2   9       21.69       22.68      1.16 o 
  -4  -2   9      329.59      309.61      4.78 o 
  -3  -2   9       34.33       35.20      1.33 o 
  -2  -2   9       40.39       36.75      1.30 o 
  -1  -2   9      150.60      135.24      2.63 o 
   0  -2   9        0.02       -0.26      0.26 o 
   1  -2   9       89.88       80.41      1.89 o 
   2  -2   9      899.63      853.31     10.12 o 
   3  -2   9      228.71      226.44      3.65 o 
   4  -2   9       92.15       84.62      2.00 o 
   5  -2   9       75.21       74.34      1.89 o 
   6  -2   9        0.04       -0.50      0.50 o 
   7  -2   9        8.38        7.06      1.19 o 
   8  -2   9        0.63       -0.10      0.60 o 
   9  -2   9       74.18       85.63      3.78 o 
  -7  -1   9       34.41       31.43      2.19 o 
  -6  -1   9       15.48       12.63      1.39 o 
  -5  -1   9       98.68       98.81      2.39 o 
  -4  -1   9        0.04        0.05      0.38 o 
  -3  -1   9       13.44       12.32      0.81 o 
  -2  -1   9        3.43        6.29      1.39 o 
  -1  -1   9      246.61      254.87      4.67 o 
   0  -1   9      149.20      144.51      4.23 o 
   1  -1   9       73.27       61.85      1.64 o 
   2  -1   9     1079.39     1083.00     12.45 o 
   3  -1   9       30.24       34.24      1.23 o 
   4  -1   9        2.53        3.53      0.52 o 
   5  -1   9       25.52       24.86      1.09 o 
   6  -1   9        7.42        6.50      0.67 o 
   7  -1   9      183.74      176.74      4.97 o 
   8  -1   9        0.81        2.19      0.90 o 
   9  -1   9        4.31        7.86      1.29 o 
  -7   0   9       22.67       18.50      1.89 o 
  -6   0   9       27.78       24.37      1.79 o 
  -5   0   9        3.49        3.58      0.80 o 
  -4   0   9       11.95       15.57      0.91 o 
  -3   0   9       13.80       16.88      1.09 o 
  -2   0   9       38.88       38.34      1.33 o 
  -1   0   9      176.81      168.73      3.02 o 
   0   0   9      292.17      272.37      4.77 o 
   1   0   9        3.11        3.63      0.80 o 
   2   0   9      478.86      465.21      6.11 o 
   3   0   9      620.65      611.23     18.65 o 
   4   0   9        3.77        4.42      1.64 o 
   5   0   9       38.71       32.19      1.49 o 
   6   0   9        8.54        7.73      0.85 o 
   7   0   9        1.80        0.90      0.60 o 
   8   0   9       11.89       16.01      1.59 o 
   9   0   9       13.77       13.33      1.49 o 
  10   0   9       23.84       27.25      2.09 o 
  -7   1   9      212.29      225.57      6.37 o 
  -6   1   9       36.16       32.92      2.09 o 
  -5   1   9       13.44       14.92      1.39 o 
  -4   1   9       45.59       47.69      1.54 o 
  -3   1   9      185.00      176.17      3.20 o 
  -2   1   9      104.00      116.94      2.43 o 
  -1   1   9       56.31       51.53      1.51 o 
   0   1   9       69.14       70.39      1.75 o 
   1   1   9      507.98      493.54      6.40 o 
   2   1   9       21.96       23.85      0.98 o 
   3   1   9      858.57      854.19     10.09 o 
   4   1   9      752.47      724.53      8.82 o 
   5   1   9        5.24        4.50      0.56 o 
   6   1   9        2.67        2.56      0.65 o 
   7   1   9       19.85       18.39      0.98 o 
   8   1   9       10.17        8.85      1.19 o 
   9   1   9        9.85       11.24      1.39 o 
  10   1   9        4.70        3.88      1.09 o 
  -7   2   9        0.04        1.39      0.90 o 
  -5   2   9       45.01       46.94      2.39 o 
  -4   2   9       23.42       25.66      1.69 o 
  -3   2   9      111.22      115.53      2.46 o 
  -2   2   9      295.22      277.22      4.25 o 
  -1   2   9        4.65        3.60      0.75 o 
   0   2   9      245.00      232.30      3.69 o 
   1   2   9      260.51      247.73      3.79 o 
   2   2   9       23.10       21.56      0.98 o 
   3   2   9      454.98      443.53      7.71 o 
   4   2   9       76.94       78.25      2.14 o 
   5   2   9      141.86      134.15      2.60 o 
   6   2   9        0.05        0.07      0.38 o 
   7   2   9        0.53        0.41      0.99 o 
   8   2   9        0.87        1.99      0.80 o 
   9   2   9        1.25        2.59      0.90 o 
  10   2   9        2.72        5.07      1.09 o 
  -6   3   9      170.63      195.63      5.77 o 
  -5   3   9       47.97       49.73      2.49 o 
  -4   3   9       33.40       35.01      1.99 o 
  -3   3   9       19.60       22.37      1.39 o 
  -2   3   9       33.02       30.77      1.23 o 
  -1   3   9       93.84       85.41      2.00 o 
   0   3   9       89.82       83.18      1.93 o 
   1   3   9        1.30        1.93      0.45 o 
   2   3   9       85.02       86.04      2.04 o 
   3   3   9       10.89       10.87      0.80 o 
   4   3   9      238.08      222.78      3.57 o 
   5   3   9      182.06      184.01      3.16 o 
   6   3   9       22.49       25.40      1.09 o 
   7   3   9       61.74       62.04      1.42 o 
   8   3   9        5.05        7.26      1.09 o 
  -6   4   9        9.92        8.06      1.39 o 
  -5   4   9       91.80       94.68      3.68 o 
  -4   4   9       98.86       98.46      3.48 o 
  -3   4   9       90.33       94.29      3.28 o 
  -2   4   9       28.80       33.64      1.30 o 
  -1   4   9        0.39        0.27      0.38 o 
   0   4   9       52.59       44.93      1.43 o 
   1   4   9      366.31      350.80      4.98 o 
   2   4   9      174.79      166.52      5.97 o 
   3   4   9       74.21       75.07      1.77 o 
   4   4   9      181.61      186.94      3.93 o 
   5   4   9      118.32      112.07      2.29 o 
   6   4   9      144.91      147.79      2.87 o 
   7   4   9        0.92        0.75      0.42 o 
   8   4   9        0.14       -0.20      0.42 o 
   9   4   9        2.30        3.68      0.99 o 
  -5   5   9       15.79       14.12      1.59 o 
  -4   5   9        5.82        7.96      1.19 o 
  -3   5   9      158.58      173.95      4.77 o 
  -2   5   9       67.90       68.67      1.90 o 
  -1   5   9      127.60      134.35      4.58 o 
   0   5   9       49.52       49.39      1.50 o 
   1   5   9       71.37       67.62      1.84 o 
   2   5   9       48.25       46.75      2.29 o 
   3   5   9      296.96      295.59      6.76 o 
   4   5   9       77.05       72.14      1.84 o 
   5   5   9       23.61       21.63      1.84 o 
   6   5   9        1.38        1.58      0.52 o 
   7   5   9        5.40        5.36      0.67 o 
   8   5   9        7.61        9.89      1.44 o 
   9   5   9       18.38       18.80      1.69 o 
  -4   6   9       31.39       37.30      2.29 o 
  -3   6   9        0.74        1.49      0.80 o 
  -1   6   9       11.75       11.54      1.29 o 
   0   6   9      106.56      106.32      3.58 o 
   1   6   9      116.69      111.79      3.78 o 
   2   6   9      179.38      178.23      4.97 o 
   3   6   9      168.51      166.54      3.14 o 
   4   6   9        1.46        1.04      0.48 o 
   5   6   9        5.82        5.05      0.67 o 
   6   6   9       39.75       41.84      1.54 o 
   7   6   9       21.77       19.01      1.74 o 
   8   6   9       78.92       77.61      2.54 o 
   9   6   9        1.50        2.09      0.90 o 
  -1   7   9       45.12       42.47      2.39 o 
   0   7   9       57.54       68.53      2.98 o 
   1   7   9        0.04       -0.10      0.70 o 
   2   7   9       26.57       33.32      2.19 o 
   3   7   9       38.55       39.53      1.50 o 
   4   7   9       77.43       74.50      3.83 o 
   5   7   9       51.12       50.23      2.39 o 
   6   7   9       29.72       30.04      3.23 o 
   7   7   9        2.58        3.68      0.70 o 
   8   7   9       22.98       22.63      1.34 o 
   0   8   9        8.57       10.44      1.39 o 
   1   8   9       72.76       74.49      3.28 o 
   2   8   9       44.09       48.93      2.69 o 
   3   8   9        0.99        0.59      0.52 o 
   4   8   9      113.92      105.92      2.66 o 
   5   8   9       79.07       89.71      2.49 o 
   6   8   9       78.50       78.61      4.23 o 
   7   8   9       50.06       49.39      2.39 o 
   0   9   9        0.04        0.60      0.80 o 
   1   9   9        0.00        0.20      0.70 o 
   2   9   9        4.93        3.78      1.09 o 
   3   9   9        6.07        7.86      1.29 o 
   4   9   9       54.43       53.53      3.93 o 
   5   9   9       53.27       54.70      2.04 o 
  -3  -8  10       49.61       50.72      2.98 o 
  -2  -8  10        1.63        1.59      0.99 o 
  -1  -8  10       76.33       77.18      3.58 o 
   0  -8  10       10.12        9.55      1.49 o 
   1  -8  10      101.93      101.45      4.08 o 
   2  -8  10        4.09        2.88      1.19 o 
  -5  -7  10        0.89        0.99      0.99 o 
  -4  -7  10       38.77       41.18      2.69 o 
  -3  -7  10       25.56       31.33      2.39 o 
  -2  -7  10       69.10       68.92      3.28 o 
  -1  -7  10        1.04        0.50      0.80 o 
   0  -7  10      101.74      100.66      2.51 o 
   1  -7  10       11.52        9.21      1.09 o 
   2  -7  10       26.80       25.85      1.33 o 
   3  -7  10       47.55       46.44      1.75 o 
   4  -7  10       10.93        8.55      1.29 o 
   5  -7  10        5.54        6.17      1.19 o 
  -5  -6  10       32.42       30.73      2.29 o 
  -4  -6  10        8.11        8.16      1.39 o 
  -3  -6  10        2.93        4.57      0.66 o 
  -2  -6  10       32.86       33.49      1.46 o 
  -1  -6  10        6.35        6.85      0.76 o 
   0  -6  10      121.03      117.42      2.78 o 
   1  -6  10      109.24      107.69      2.55 o 
   2  -6  10      110.29      112.77      2.66 o 
   3  -6  10       21.62       21.58      1.19 o 
   4  -6  10       12.79       13.92      1.39 o 
   5  -6  10        4.57        7.46      1.19 o 
   6  -6  10        0.06        0.10      0.70 o 
  -6  -5  10        6.12        6.58      1.84 o 
  -5  -5  10        9.58       12.70      1.09 o 
  -4  -5  10      175.44      175.43      3.54 o 
  -3  -5  10      268.83      261.32      4.49 o 
  -2  -5  10       23.34       20.49      1.15 o 
  -1  -5  10      112.63      106.29      2.48 o 
   0  -5  10       12.48       12.11      0.91 o 
   1  -5  10        0.02        0.51      0.65 o 
   2  -5  10        2.79        3.05      0.59 o 
   3  -5  10       51.44       47.73      1.65 o 
   4  -5  10       27.78       29.82      1.34 o 
   5  -5  10       11.16       12.63      1.39 o 
   6  -5  10        1.83        2.69      0.90 o 
   7  -5  10       12.68       13.82      1.69 o 
  -6  -4  10       53.34       56.49      2.69 o 
  -5  -4  10        0.14       -0.36      0.48 o 
  -4  -4  10      305.97      300.97      4.95 o 
  -3  -4  10       93.47       90.36      2.32 o 
  -2  -4  10       76.81       73.48      2.02 o 
  -1  -4  10        4.85        4.89      0.62 o 
   0  -4  10       33.31       31.94      1.29 o 
   1  -4  10      113.21      110.83      2.49 o 
   2  -4  10       64.00       61.55      1.94 o 
   3  -4  10       17.02       15.93      0.98 o 
   4  -4  10       25.86       26.61      1.27 o 
   5  -4  10        0.72        0.60      0.60 o 
   6  -4  10       23.10       22.97      1.79 o 
   7  -4  10        1.95        2.59      0.90 o 
  -7  -3  10      110.50      121.24      4.28 o 
  -6  -3  10       45.59       46.65      2.49 o 
  -5  -3  10        8.64        9.24      0.88 o 
  -4  -3  10       92.31       95.41      2.42 o 
  -3  -3  10        4.30        3.98      0.64 o 
  -2  -3  10        2.21        2.14      0.50 o 
  -1  -3  10      108.53      111.36      2.49 o 
   0  -3  10       42.24       43.05      1.47 o 
   1  -3  10       22.73       22.06      1.09 o 
   2  -3  10      101.06      106.08      2.78 o 
   3  -3  10        2.82        1.04      0.42 o 
   4  -3  10       71.14       61.39      1.79 o 
   5  -3  10        6.29        6.09      0.70 o 
   6  -3  10        0.03        0.10      0.60 o 
   7  -3  10       32.50       38.59      2.39 o 
   8  -3  10       50.95       55.90      2.98 o 
  -7  -2  10       18.21       17.90      1.79 o 
  -6  -2  10        5.70        5.17      1.09 o 
  -5  -2  10       85.34       88.18      2.39 o 
  -4  -2  10       29.92       30.30      1.34 o 
  -3  -2  10      169.51      166.95      3.23 o 
  -2  -2  10       34.73       39.08      2.49 o 
  -1  -2  10       14.38       13.26      0.88 o 
   0  -2  10       79.22       77.24      3.48 o 
   1  -2  10       70.99       70.12      1.82 o 
   2  -2  10        1.62        1.71      0.45 o 
   3  -2  10       99.22       96.99      2.21 o 
   4  -2  10       66.60       65.50      1.83 o 
   5  -2  10       41.87       37.03      1.74 o 
   6  -2  10       17.31       19.00      1.59 o 
   7  -2  10        6.54       10.24      1.29 o 
   8  -2  10        0.48        0.50      0.80 o 
   9  -2  10       36.82       43.07      2.69 o 
  -7  -1  10        1.90        2.88      0.99 o 
  -6  -1  10       45.99       46.45      2.59 o 
  -5  -1  10       77.48       80.46      3.18 o 
  -4  -1  10       47.65       50.74      1.69 o 
  -3  -1  10        3.82        3.54      0.59 o 
  -2  -1  10      209.63      208.09      3.65 o 
  -1  -1  10       12.34       12.12      0.81 o 
   0  -1  10      290.11      280.12      4.32 o 
   1  -1  10       35.90       38.00      1.33 o 
   2  -1  10      164.37      162.94      3.83 o 
   3  -1  10       19.86       17.46      0.95 o 
   4  -1  10       21.22       25.46      1.59 o 
   5  -1  10        1.60        0.99      0.60 o 
   6  -1  10        0.60        1.00      0.55 o 
   7  -1  10        0.83        0.99      0.70 o 
   8  -1  10       26.89       30.83      2.19 o 
   9  -1  10        5.72        5.87      1.29 o 
  -6   0  10       77.65       78.37      3.38 o 
  -5   0  10        8.64       10.64      1.29 o 
  -4   0  10        1.39        2.17      1.44 o 
  -3   0  10        1.86        2.30      0.60 o 
  -2   0  10       53.87       60.48      1.72 o 
  -1   0  10        2.48        3.08      0.55 o 
   0   0  10       42.37       37.97      1.33 o 
   1   0  10      550.01      522.02      6.85 o 
   2   0  10       62.32       58.77      1.61 o 
   3   0  10       82.44       79.95      1.97 o 
   4   0  10       29.09       27.98      1.16 o 
   5   0  10        0.17        0.42      0.40 o 
   6   0  10       24.83       19.92      1.02 o 
   7   0  10       47.05       49.23      2.49 o 
   8   0  10       85.65       86.03      3.48 o 
   9   0  10      145.21      155.15      4.97 o 
  -6   1  10       50.96       56.59      2.88 o 
  -5   1  10       44.34       42.77      2.39 o 
  -4   1  10        1.78        0.60      0.49 o 
  -3   1  10       16.70       15.86      0.98 o 
  -2   1  10        8.26        7.33      0.94 o 
  -1   1  10      248.79      251.02      4.08 o 
   0   1  10        0.33        0.51      0.40 o 
   1   1  10      198.21      192.45      3.34 o 
   2   1  10      137.27      134.91      2.63 o 
   3   1  10      118.98      111.13      2.35 o 
   4   1  10        0.01        0.20      0.33 o 
   5   1  10      218.22      212.87      3.62 o 
   6   1  10       18.72       23.52      1.44 o 
   7   1  10        0.28        0.97      0.45 o 
   8   1  10      157.57      163.11      4.77 o 
   9   1  10       11.28        9.85      1.39 o 
  -5   2  10       31.21       38.99      2.29 o 
  -4   2  10        1.73        0.80      0.70 o 
  -3   2  10      187.98      181.69      3.88 o 
  -2   2  10      119.98      123.56      2.64 o 
  -1   2  10       16.60       15.87      0.91 o 
   0   2  10       41.70       43.13      1.40 o 
   1   2  10       85.43       85.71      2.02 o 
   2   2  10       63.89       57.31      3.18 o 
   3   2  10       43.83       43.10      1.49 o 
   4   2  10       73.03       72.70      1.85 o 
   5   2  10       65.55       63.66      1.75 o 
   6   2  10       20.14       19.53      1.02 o 
   7   2  10        4.73        2.54      0.56 o 
   8   2  10        4.45        3.38      0.90 o 
   9   2  10        2.21        2.19      0.90 o 
  -6   3  10       39.26       38.69      2.49 o 
  -5   3  10      160.57      165.20      4.97 o 
  -4   3  10       64.08       66.74      2.88 o 
  -3   3  10      195.38      205.38      3.73 o 
  -2   3  10      114.20      109.34      2.50 o 
  -1   3  10       52.61       52.95      1.61 o 
   0   3  10       13.38       17.01      0.93 o 
   1   3  10       13.29       12.06      0.99 o 
   2   3  10      180.55      182.91      3.21 o 
   3   3  10      136.55      132.63      2.62 o 
   4   3  10      186.74      179.14      3.19 o 
   5   3  10       73.20       72.76      1.89 o 
   6   3  10       97.85       98.42      2.28 o 
   7   3  10       13.39       14.21      0.95 o 
  -5   4  10        2.81        3.48      1.09 o 
  -4   4  10        1.85        2.59      0.90 o 
  -3   4  10      105.72      118.36      3.88 o 
  -2   4  10        2.28        1.94      0.56 o 
  -1   4  10       13.93       18.15      1.02 o 
   0   4  10       27.38       28.62      1.19 o 
   1   4  10        3.67        5.77      1.04 o 
   2   4  10      208.86      205.83      3.50 o 
   3   4  10      292.85      281.40      4.30 o 
   4   4  10        4.25        4.67      0.57 o 
   5   4  10       23.22       23.47      1.69 o 
   6   4  10       41.03       39.39      2.19 o 
   7   4  10       62.61       71.61      2.98 o 
   8   4  10        0.02        0.60      0.70 o 
  -4   5  10       50.24       50.23      2.69 o 
  -3   5  10       10.20       12.33      1.39 o 
  -2   5  10       55.87       57.86      1.82 o 
  -1   5  10        0.92        1.25      0.65 o 
   0   5  10       56.96       59.39      1.74 o 
   1   5  10        8.68        7.16      1.14 o 
   2   5  10       16.39       16.31      1.49 o 
   3   5  10      174.00      167.09      4.77 o 
   4   5  10      259.95      248.45      6.27 o 
   5   5  10        9.16        7.66      1.19 o 
   6   5  10       38.12       42.07      2.29 o 
   7   5  10       14.02       13.43      1.49 o 
   8   5  10       13.15       15.52      1.59 o 
  -3   6  10        5.89        4.18      1.09 o 
  -1   6  10       67.33       72.90      3.08 o 
   0   6  10       40.18       43.16      2.39 o 
   1   6  10       81.59       84.24      3.38 o 
   2   6  10        2.99        3.08      0.90 o 
   3   6  10       71.64       73.20      3.18 o 
   4   6  10       43.58       40.58      2.39 o 
   5   6  10        4.44        4.87      1.09 o 
   6   6  10       15.82       14.92      1.59 o 
   7   6  10        5.41        4.48      1.09 o 
   8   6  10        4.94        5.17      1.09 o 
  -1   7  10        8.13       10.05      1.39 o 
   0   7  10       14.38       14.72      1.59 o 
   1   7  10       18.80       24.96      1.99 o 
   2   7  10       92.09       95.98      3.78 o 
   3   7  10       30.37       35.90      2.29 o 
   4   7  10      268.71      280.77      7.16 o 
   5   7  10      299.30      306.83      7.66 o 
   6   7  10       20.04       18.70      1.79 o 
   7   7  10       33.74       38.09      2.49 o 
   0   8  10       59.36       64.55      3.08 o 
   1   8  10        0.03        0.90      0.80 o 
   2   8  10       52.65       51.62      2.78 o 
   3   8  10        6.50        8.85      1.39 o 
   4   8  10       11.16       13.53      1.69 o 
   5   8  10        7.50        6.66      1.39 o 
   6   8  10      146.67      167.79      5.47 o 
   0  -8  11        8.79        9.65      1.49 o 
   1  -8  11       18.58       18.40      1.89 o 
  -3  -7  11        9.96        9.45      1.59 o 
  -2  -7  11        3.91        4.67      1.29 o 
  -1  -7  11       79.92       83.05      3.68 o 
   0  -7  11       25.38       26.56      2.19 o 
   1  -7  11       24.14       24.46      1.36 o 
   2  -7  11       69.82       67.82      2.17 o 
   3  -7  11       18.47       18.30      2.44 o 
   4  -7  11        0.04        0.20      0.60 o 
  -4  -6  11        1.21        2.98      1.09 o 
  -3  -6  11        2.41        1.24      0.55 o 
  -2  -6  11       33.84       31.21      1.46 o 
  -1  -6  11       17.67       19.64      1.19 o 
   0  -6  11        0.00        0.41      0.48 o 
   1  -6  11       67.62       67.92      2.07 o 
   2  -6  11      113.90      111.94      2.73 o 
   3  -6  11       90.50       89.44      2.46 o 
   4  -6  11       91.94       86.43      3.48 o 
   5  -6  11        0.91        0.20      0.70 o 
  -5  -5  11        8.67        9.07      1.24 o 
  -4  -5  11        9.02       10.91      2.09 o 
  -3  -5  11       27.25       27.63      1.36 o 
  -2  -5  11      250.29      241.04      4.35 o 
  -1  -5  11       27.67       26.58      1.44 o 
   0  -5  11      171.21      159.02      7.76 o 
   1  -5  11        5.99        4.84      0.69 o 
   2  -5  11       10.48       10.15      1.39 o 
   3  -5  11       32.51       30.61      1.40 o 
   4  -5  11      116.12      116.55      7.36 o 
   5  -5  11        1.88        2.59      0.90 o 
   6  -5  11        7.68        9.95      1.39 o 
  -5  -4  11        8.09        9.48      0.98 o 
  -4  -4  11       58.42       59.33      2.00 o 
  -3  -4  11       65.15       64.57      2.04 o 
  -2  -4  11        0.79        1.01      0.48 o 
  -1  -4  11       56.07       56.55      1.82 o 
   0  -4  11       25.15       25.82      1.26 o 
   1  -4  11        0.09       -0.08      0.35 o 
   2  -4  11        6.50        6.61      0.74 o 
   3  -4  11        7.21        9.55      1.24 o 
   4  -4  11       10.54       12.09      1.39 o 
   5  -4  11       16.40       16.01      1.59 o 
   6  -4  11        5.24        4.67      1.09 o 
   7  -4  11       63.63       61.96      3.08 o 
  -6  -3  11       52.51       61.76      2.98 o 
  -5  -3  11       79.50       85.52      2.88 o 
  -4  -3  11       13.51       12.82      1.00 o 
  -3  -3  11       51.02       48.95      1.75 o 
  -2  -3  11       18.01       17.90      1.05 o 
  -1  -3  11        4.45        3.54      0.62 o 
   0  -3  11        7.54        7.93      0.72 o 
   1  -3  11       81.78       85.67      2.21 o 
   2  -3  11      150.92      144.61      2.99 o 
   3  -3  11      164.81      151.14      3.06 o 
   4  -3  11       52.48       51.52      1.76 o 
   5  -3  11       73.51       74.61      2.24 o 
   6  -3  11       22.55       25.66      1.89 o 
   7  -3  11        0.79        0.90      0.70 o 
  -6  -2  11        0.87        1.19      0.80 o 
  -5  -2  11        4.30        2.67      0.67 o 
  -4  -2  11      314.88      308.08      5.06 o 
  -3  -2  11       17.59       18.98      1.12 o 
  -2  -2  11      138.68      137.79      2.95 o 
  -1  -2  11      170.45      163.36      3.23 o 
   0  -2  11      124.31      114.55      2.56 o 
   1  -2  11       16.85       14.29      0.91 o 
   2  -2  11      125.34      115.46      2.57 o 
   3  -2  11        6.79        6.23      0.70 o 
   4  -2  11       13.58       11.34      0.88 o 
   5  -2  11        0.07        0.05      0.60 o 
   6  -2  11        7.54        5.97      1.09 o 
   7  -2  11        1.63        1.09      0.80 o 
   8  -2  11       41.48       51.12      2.88 o 
  -6  -1  11        4.81        3.78      1.09 o 
  -5  -1  11      101.35      101.35      3.78 o 
  -4  -1  11        1.20        0.80      0.80 o 
  -3  -1  11       60.79       57.05      1.86 o 
  -2  -1  11       42.07       42.93      2.24 o 
  -1  -1  11      143.98      135.33      2.88 o 
   0  -1  11       30.22       28.34      1.22 o 
   1  -1  11       12.98       14.54      1.29 o 
   2  -1  11        1.80        2.39      0.52 o 
   3  -1  11       26.77       26.28      2.64 o 
   4  -1  11        2.94        2.08      0.52 o 
   5  -1  11       53.31       50.95      1.65 o 
   6  -1  11       12.89       12.95      0.95 o 
   7  -1  11       47.40       49.03      2.59 o 
   8  -1  11       55.10       56.89      2.98 o 
  -6   0  11        7.37        7.96      1.39 o 
  -5   0  11        0.22        0.50      0.70 o 
  -4   0  11        2.95        3.31      0.63 o 
  -3   0  11      120.99      128.92      3.03 o 
  -2   0  11        3.28        2.79      0.70 o 
  -1   0  11      223.30      207.41      3.69 o 
   0   0  11        4.32        4.62      0.80 o 
   1   0  11       41.72       39.60      1.43 o 
   2   0  11        2.76        3.72      1.09 o 
   3   0  11       30.03       28.88      1.26 o 
   4   0  11        3.83        2.69      0.52 o 
   5   0  11        0.91        1.09      0.45 o 
   6   0  11        8.52        9.89      0.85 o 
   7   0  11        0.19        0.80      0.70 o 
   8   0  11       51.27       54.40      2.78 o 
   9   0  11       56.37       58.48      3.08 o 
  -5   1  11        0.01       -0.20      0.70 o 
  -4   1  11       95.81       86.83      3.38 o 
  -3   1  11       74.08       69.54      2.78 o 
  -2   1  11        1.53        1.42      0.48 o 
  -1   1  11       31.82       33.02      1.36 o 
   0   1  11      107.04      105.63      2.42 o 
   1   1  11       63.66       62.22      1.78 o 
   2   1  11       31.58       29.51      1.26 o 
   3   1  11      187.85      184.96      3.37 o 
   4   1  11      178.76      169.58      3.19 o 
   5   1  11       26.40       21.21      1.09 o 
   6   1  11       54.23       52.16      1.69 o 
   7   1  11        9.00        7.60      0.81 o 
   8   1  11       32.29       35.71      2.19 o 
   9   1  11       55.88       55.99      2.88 o 
  -5   2  11       39.35       39.09      2.39 o 
  -4   2  11        0.08       -0.50      0.60 o 
  -3   2  11      183.81      183.19      3.55 o 
  -2   2  11      217.96      214.27      3.83 o 
  -1   2  11      107.53      105.24      2.46 o 
   0   2  11       23.80       22.77      1.16 o 
   1   2  11       90.83       86.27      2.14 o 
   2   2  11       60.11       58.12      1.71 o 
   3   2  11        0.36        0.52      0.40 o 
   4   2  11       25.10       25.58      1.29 o 
   5   2  11      228.63      226.25      4.53 o 
   6   2  11        0.03        0.11      0.38 o 
   7   2  11       22.27       25.03      1.23 o 
   8   2  11        0.11        0.40      0.70 o 
   9   2  11       12.78       12.53      1.49 o 
  -5   3  11       72.31       78.97      3.48 o 
  -4   3  11        3.15        2.88      0.90 o 
  -3   3  11       48.71       51.92      2.59 o 
  -2   3  11        5.63        5.46      1.39 o 
  -1   3  11       51.10       47.63      1.64 o 
   0   3  11       44.54       43.61      1.54 o 
   1   3  11       18.86       18.46      1.00 o 
   2   3  11        5.90        6.60      1.44 o 
   3   3  11       40.92       38.19      1.99 o 
   4   3  11       14.67       17.86      1.84 o 
   5   3  11       66.24       66.58      2.93 o 
   6   3  11        1.72        2.14      0.55 o 
   7   3  11       16.09       20.02      1.69 o 
  -4   4  11       32.86       30.93      2.09 o 
  -3   4  11        0.32        0.60      0.70 o 
  -2   4  11      205.30      208.34      3.87 o 
  -1   4  11       60.66       58.84      3.53 o 
   0   4  11       30.75       29.34      1.29 o 
   1   4  11       11.94       11.44      0.94 o 
   2   4  11      112.78      110.09      2.45 o 
   3   4  11       42.07       40.99      1.46 o 
   4   4  11      350.50      346.02      5.21 o 
   5   4  11       17.53       16.41      1.49 o 
   6   4  11       75.36       79.27      3.28 o 
   7   4  11        0.02        0.50      0.70 o 
   8   4  11        1.43        1.09      0.80 o 
  -3   5  11       31.51       31.73      2.09 o 
  -2   5  11        0.01       -0.20      0.50 o 
  -1   5  11       90.35       95.24      2.42 o 
   0   5  11      147.31      149.91      3.11 o 
   1   5  11      141.91      149.19      4.67 o 
   2   5  11        9.62        9.65      1.29 o 
   3   5  11       61.62       58.78      2.78 o 
   4   5  11       48.68       51.32      2.69 o 
   5   5  11        7.99        9.25      1.29 o 
   6   5  11       37.70       40.98      2.39 o 
   7   5  11        2.24        1.09      0.80 o 
   8   5  11        3.78        1.69      0.90 o 
  -1   6  11        8.87       12.13      1.49 o 
   0   6  11       90.89       90.31      3.58 o 
   1   6  11        0.01        0.10      0.70 o 
   2   6  11      151.83      154.06      4.87 o 
   3   6  11      121.23      129.89      4.48 o 
   4   6  11        0.83        1.79      0.90 o 
   5   6  11      134.65      143.82      4.77 o 
   6   6  11        2.35        2.98      1.09 o 
   7   6  11       29.09       32.82      2.29 o 
   0   7  11       84.23       91.90      3.78 o 
   1   7  11        8.68        4.87      1.19 o 
   2   7  11       33.91       35.21      2.39 o 
   3   7  11        5.63        6.07      1.19 o 
   4   7  11       13.18       14.92      1.69 o 
   5   7  11       19.83       22.58      1.99 o 
   6   7  11       73.25       83.74      3.68 o 
   2   8  11       16.69       17.21      1.89 o 
   3   8  11       74.27       85.93      3.78 o 
   4   8  11       24.58       26.06      2.19 o 
   0  -7  12       20.86       23.27      2.09 o 
   1  -7  12       52.32       53.94      1.98 o 
   2  -7  12        2.96        3.58      0.76 o 
  -3  -6  12       42.12       41.31      2.24 o 
  -2  -6  12       87.90       86.94      3.13 o 
  -1  -6  12       44.43       41.14      1.74 o 
   0  -6  12       11.74       12.33      1.00 o 
   1  -6  12       21.78       21.75      1.29 o 
   2  -6  12       59.52       63.28      2.88 o 
   3  -6  12        2.38        1.69      0.90 o 
   4  -6  12       51.07       54.20      2.78 o 
  -4  -5  12       35.69       36.43      1.89 o 
  -3  -5  12        0.04        0.14      0.55 o 
  -2  -5  12       12.01       10.85      1.00 o 
  -1  -5  12        0.64        0.18      0.43 o 
   0  -5  12        2.02        1.67      0.57 o 
   1  -5  12       38.85       39.02      1.61 o 
   2  -5  12        0.99        0.15      0.42 o 
   3  -5  12       49.86       53.90      1.89 o 
   4  -5  12        2.07        2.62      0.67 o 
   5  -5  12       69.31       75.49      3.38 o 
  -4  -4  12        7.50        7.93      1.69 o 
  -3  -4  12       78.97       79.00      2.83 o 
  -2  -4  12       14.73       13.75      1.05 o 
  -1  -4  12       48.15       47.87      1.89 o 
   0  -4  12        1.44        1.25      0.94 o 
   1  -4  12        8.40        7.96      1.34 o 
   2  -4  12        0.01        0.57      0.48 o 
   3  -4  12       46.44       49.99      1.79 o 
   4  -4  12        4.97        4.46      0.80 o 
   5  -4  12       55.21       60.57      2.98 o 
   6  -4  12        2.54        1.99      0.80 o 
  -5  -3  12        1.64        1.43      0.62 o 
  -4  -3  12       77.21       78.30      2.39 o 
  -3  -3  12       30.98       31.98      1.47 o 
  -2  -3  12       10.32        9.31      0.91 o 
  -1  -3  12        0.00       -0.22      0.45 o 
   0  -3  12        6.84        6.60      1.19 o 
   1  -3  12        2.95        3.16      0.62 o 
   2  -3  12       31.36       34.14      1.44 o 
   3  -3  12      101.02       94.11      2.43 o 
   4  -3  12       88.87       80.92      2.25 o 
   5  -3  12        0.06        0.42      0.55 o 
   6  -3  12      109.86      116.07      4.18 o 
   7  -3  12        3.72        5.17      1.19 o 
  -5  -2  12        2.38        4.48      1.09 o 
  -4  -2  12       18.82       18.19      1.23 o 
  -3  -2  12      316.13      310.37      5.20 o 
  -2  -2  12       41.25       41.04      1.89 o 
  -1  -2  12        3.10        3.47      0.70 o 
   0  -2  12       29.89       26.18      2.04 o 
   1  -2  12        2.89        2.98      0.59 o 
   2  -2  12       39.36       35.57      2.29 o 
   3  -2  12      464.30      435.68      6.76 o 
   4  -2  12        0.27        0.35      0.42 o 
   5  -2  12       25.61       26.85      1.39 o 
   6  -2  12        4.97        5.27      1.09 o 
   7  -2  12        1.78        0.80      0.80 o 
  -5  -1  12       43.98       40.88      2.49 o 
  -4  -1  12       10.67        9.98      0.95 o 
  -3  -1  12       16.19       16.56      1.09 o 
  -2  -1  12        4.37        5.17      0.74 o 
  -1  -1  12      356.10      340.58      5.38 o 
   0  -1  12       17.51       16.55      1.05 o 
   1  -1  12       29.25       26.94      1.26 o 
   2  -1  12        3.63        2.08      0.55 o 
   3  -1  12       30.59       25.35      1.23 o 
   4  -1  12       90.73       79.72      2.21 o 
   5  -1  12        0.11       -0.33      0.33 o 
   6  -1  12        1.21        0.70      0.52 o 
   7  -1  12       41.76       46.84      2.59 o 
   8  -1  12       12.30       12.53      1.59 o 
  -5   0  12        1.44        0.90      0.70 o 
  -4   0  12       19.70       17.58      1.79 o 
  -3   0  12        1.54        1.59      0.85 o 
  -2   0  12       33.49       32.89      2.64 o 
  -1   0  12       40.41       42.56      1.61 o 
   0   0  12       25.68       24.39      1.19 o 
   1   0  12       18.44       18.60      1.07 o 
   2   0  12      172.75      165.84      4.18 o 
   3   0  12        0.97        0.75      0.45 o 
   4   0  12      180.97      176.06      3.41 o 
   5   0  12       58.15       52.58      1.75 o 
   6   0  12        6.28        7.20      0.81 o 
   7   0  12        0.07       -0.60      0.60 o 
   8   0  12       21.11       27.65      2.09 o 
  -4   1  12        7.40        4.97      1.09 o 
  -3   1  12       16.87       16.73      1.39 o 
  -2   1  12      236.27      236.05      4.25 o 
  -1   1  12      322.53      324.37      5.20 o 
   0   1  12      220.95      218.63      8.06 o 
   1   1  12       29.29       27.95      1.29 o 
   2   1  12        6.78        6.80      1.44 o 
   3   1  12       10.03       12.25      1.84 o 
   4   1  12        2.94        2.64      0.55 o 
   5   1  12      100.58      100.05      2.46 o 
   6   1  12        1.64        1.75      0.75 o 
   7   1  12       25.86       28.30      1.54 o 
   8   1  12        0.00       -0.60      0.60 o 
  -4   2  12       22.53       24.57      1.99 o 
  -3   2  12        7.64        7.23      1.09 o 
  -2   2  12      113.74      115.25      2.78 o 
  -1   2  12        4.04        3.74      0.90 o 
   0   2  12        0.26       -0.15      0.40 o 
   1   2  12       71.24       67.38      2.00 o 
   2   2  12        0.04       -0.14      0.55 o 
   3   2  12       87.03       84.52      2.54 o 
   4   2  12        0.89        0.46      0.38 o 
   5   2  12       13.21       11.58      0.88 o 
   6   2  12       53.92       54.36      1.82 o 
   7   2  12        4.52        4.08      0.70 o 
   8   2  12       27.40       28.15      1.99 o 
  -4   3  12      104.14      117.86      4.28 o 
  -3   3  12        3.10        3.58      0.99 o 
  -2   3  12      102.91      107.30      2.71 o 
  -1   3  12        3.59        3.32      0.67 o 
   0   3  12       74.24       73.76      2.59 o 
   1   3  12       54.60       57.52      2.19 o 
   2   3  12       10.84        8.62      0.80 o 
   3   3  12       34.15       36.11      1.43 o 
   4   3  12       26.42       22.70      1.15 o 
   5   3  12        4.92        5.14      1.44 o 
   6   3  12       30.98       33.65      1.43 o 
   7   3  12        2.63        3.58      0.99 o 
  -3   4  12       95.63      105.13      3.88 o 
  -2   4  12        6.40        7.21      1.44 o 
  -1   4  12      146.81      152.64      3.27 o 
   0   4  12      144.99      148.44      3.16 o 
   1   4  12        0.10        0.34      0.45 o 
   2   4  12       10.98       11.39      0.91 o 
   3   4  12       10.89        9.36      1.09 o 
   4   4  12       35.56       35.11      2.19 o 
   5   4  12       33.24       31.63      2.19 o 
   6   4  12       38.62       35.71      2.29 o 
   7   4  12      124.50      125.22      4.38 o 
   8   4  12        2.32        2.29      0.90 o 
  -2   5  12       57.09       57.39      2.78 o 
  -1   5  12        6.11        6.07      0.84 o 
   0   5  12       75.15       77.28      3.38 o 
   1   5  12      216.48      220.80      6.07 o 
   2   5  12        3.83        3.18      0.99 o 
   3   5  12        5.33        5.17      1.09 o 
   4   5  12      127.62      134.47      4.58 o 
   5   5  12        0.18       -0.10      0.60 o 
   6   5  12        1.32        1.99      0.90 o 
   7   5  12        1.52        2.69      0.99 o 
  -1   6  12       33.43       39.78      2.49 o 
   0   6  12       92.58       99.16      3.98 o 
   1   6  12        0.06        0.30      0.90 o 
   2   6  12        1.14        0.60      0.80 o 
   3   6  12        1.68        0.90      0.80 o 
   4   6  12       11.01       10.84      1.49 o 
   5   6  12        7.74        6.96      1.29 o 
   6   6  12       16.40       16.51      1.79 o 
   1   7  12       81.50       88.62      3.78 o 
   2   7  12      104.72      116.66      4.48 o 
   3   7  12       25.82       28.25      2.19 o 
   4   7  12        2.36        1.39      0.90 o 
   0  -6  13       24.65       23.81      1.39 o 
   1  -6  13       20.86       18.37      1.89 o 
   2  -6  13       53.71       48.81      1.97 o 
  -2  -5  13        1.05        0.46      0.51 o 
  -1  -5  13       19.72       17.91      1.22 o 
   0  -5  13        4.46        5.11      0.76 o 
   1  -5  13        0.27        0.50      0.50 o 
   2  -5  13        4.29        4.77      0.81 o 
   3  -5  13        0.47        0.30      0.55 o 
   4  -5  13       48.23       46.97      1.90 o 
  -3  -4  13        0.44       -0.26      0.60 o 
  -2  -4  13       16.91       15.62      1.39 o 
  -1  -4  13        1.46        0.38      0.50 o 
   0  -4  13        7.03        5.66      0.79 o 
   1  -4  13        4.84        3.95      0.69 o 
   2  -4  13       22.24       23.33      1.33 o 
   3  -4  13        1.27        1.29      0.55 o 
   4  -4  13       82.78       85.98      2.53 o 
   5  -4  13        9.58        9.55      1.29 o 
  -4  -3  13       48.44       52.91      2.98 o 
  -3  -3  13       58.78       61.79      2.14 o 
  -2  -3  13       96.01       91.47      2.59 o 
  -1  -3  13       15.65       12.43      1.05 o 
   0  -3  13        7.29        6.47      0.81 o 
   1  -3  13       16.34       14.94      1.07 o 
   2  -3  13       11.02       12.72      1.02 o 
   3  -3  13       28.63       29.46      1.40 o 
   4  -3  13       18.97       18.20      1.23 o 
   5  -3  13      111.90      107.42      2.78 o 
   6  -3  13       50.20       55.40      2.98 o 
  -4  -2  13        7.67        7.00      0.95 o 
  -3  -2  13       30.94       30.10      1.54 o 
  -2  -2  13       15.43       13.18      1.12 o 
  -1  -2  13      117.10      113.25      2.81 o 
   0  -2  13       26.99       25.16      1.33 o 
   1  -2  13        7.45        5.87      0.76 o 
   2  -2  13        0.12        0.22      0.45 o 
   3  -2  13        4.72        4.13      0.70 o 
   4  -2  13       69.44       69.32      2.14 o 
   5  -2  13        3.53        7.46      0.84 o 
   6  -2  13        6.87        6.46      1.19 o 
  -4  -1  13       46.97       49.60      1.97 o 
  -3  -1  13        0.09        0.04      0.43 o 
  -2  -1  13       43.80       47.39      1.79 o 
  -1  -1  13        0.60        0.10      0.70 o 
   0  -1  13       89.20       84.35      2.35 o 
   1  -1  13        1.37        1.18      0.55 o 
   2  -1  13       61.12       61.74      1.97 o 
   3  -1  13        1.13        0.61      0.43 o 
   4  -1  13       17.55       17.56      1.69 o 
   5  -1  13        4.54        4.03      0.70 o 
   6  -1  13       35.08       41.33      1.69 o 
   7  -1  13       23.35       24.77      1.99 o 
  -4   0  13        0.37        1.39      0.80 o 
  -3   0  13       32.64       31.02      1.54 o 
  -2   0  13       48.70       55.13      1.97 o 
  -1   0  13       13.57       12.25      1.04 o 
   0   0  13      125.78      125.68      2.95 o 
   1   0  13        1.21        1.02      0.48 o 
   2   0  13        3.01        1.45      0.75 o 
   3   0  13       14.09       15.22      1.29 o 
   4   0  13       19.99       16.63      1.09 o 
   5   0  13       41.63       42.10      2.78 o 
   6   0  13       86.94       85.57      3.48 o 
   7   0  13       22.32       21.98      1.79 o 
  -3   1  13        4.37        4.64      0.81 o 
  -2   1  13       13.35       12.30      1.05 o 
  -1   1  13      148.26      142.90      6.12 o 
   0   1  13       40.81       39.39      2.44 o 
   1   1  13      181.01      177.14      3.58 o 
   2   1  13        5.23        4.44      0.69 o 
   3   1  13        0.59       -0.09      0.42 o 
   4   1  13        4.56        6.04      0.74 o 
   5   1  13       25.44       25.54      1.33 o 
   6   1  13      149.18      153.86      4.33 o 
   7   1  13       34.21       39.58      1.69 o 
  -3   2  13        2.59        3.36      0.76 o 
  -2   2  13      424.81      425.56     12.83 o 
  -1   2  13        0.17        0.74      0.48 o 
   0   2  13       14.13       15.05      1.05 o 
   1   2  13        8.70       10.88      0.95 o 
   2   2  13        2.13        0.93      0.60 o 
   3   2  13       56.68       56.07      2.39 o 
   4   2  13        5.15        5.47      0.76 o 
   5   2  13        7.45        6.58      0.79 o 
   6   2  13       13.65       13.30      1.89 o 
   7   2  13        2.35        1.03      0.59 o 
  -3   3  13       60.07       57.49      2.98 o 
  -2   3  13        5.50        4.44      0.76 o 
  -1   3  13        9.87       11.10      1.02 o 
   0   3  13       35.21       38.96      1.99 o 
   1   3  13        6.32        6.67      0.81 o 
   2   3  13       72.55       75.94      2.24 o 
   3   3  13       25.13       23.81      1.26 o 
   4   3  13       22.95       22.82      1.22 o 
   5   3  13       63.11       60.85      2.00 o 
   6   3  13        0.15        0.03      0.48 o 
   7   3  13       66.14       72.01      3.28 o 
  -2   4  13      137.05      148.34      3.41 o 
  -1   4  13      157.22      160.79      5.72 o 
   0   4  13        0.84        0.51      0.59 o 
   1   4  13       39.29       40.90      1.64 o 
   2   4  13        0.42        0.45      0.52 o 
   3   4  13       15.46       17.85      1.69 o 
   4   4  13       15.47       11.14      1.49 o 
   5   4  13        6.92        6.66      1.29 o 
   6   4  13        6.83        7.06      1.29 o 
   7   4  13        5.37        7.26      1.29 o 
  -1   5  13        5.13        6.27      1.29 o 
   0   5  13      136.16      144.41      4.87 o 
   1   5  13        9.32       12.93      1.69 o 
   2   5  13       40.52       46.15      2.78 o 
   3   5  13       19.90       17.21      1.79 o 
   4   5  13        9.38        8.75      1.39 o 
   5   5  13       14.67       13.33      1.59 o 
   6   5  13        2.12        1.99      0.90 o 
   1   6  13       60.39       62.36      3.28 o 
   2   6  13        7.99        9.35      1.49 o 
   3   6  13       51.84       54.80      3.08 o 
   4   6  13       57.34       62.76      3.28 o 
  -1  -4  14        0.07        0.56      0.65 o 
   0  -4  14        5.15        4.71      0.81 o 
   1  -4  14       12.18        9.92      1.00 o 
   2  -4  14        1.37        0.78      0.60 o 
   3  -4  14        0.01       -0.21      0.55 o 
  -2  -3  14        0.12       -0.32      0.50 o 
  -1  -3  14       12.60       12.78      1.07 o 
   0  -3  14       90.37       89.81      2.59 o 
   1  -3  14        0.50        0.40      0.50 o 
   2  -3  14        1.41        2.84      0.69 o 
   3  -3  14      107.94      102.15      4.53 o 
   4  -3  14       76.82       72.69      2.39 o 
  -2  -2  14       42.93       45.81      1.99 o 
  -1  -2  14        9.51        8.45      0.99 o 
   0  -2  14       82.81       79.62      2.59 o 
   1  -2  14        2.21        2.84      0.64 o 
   2  -2  14        1.61        1.26      0.57 o 
   3  -2  14       83.67       80.01      2.43 o 
   4  -2  14       32.46       33.28      2.78 o 
   5  -2  14       16.19       16.51      1.29 o 
  -2  -1  14       19.42       22.83      1.64 o 
  -1  -1  14        0.58        0.67      0.94 o 
   0  -1  14       13.02       12.26      1.05 o 
   1  -1  14        0.65        0.16      0.48 o 
   2  -1  14        0.78        0.26      0.75 o 
   3  -1  14        9.94       11.78      1.02 o 
   4  -1  14        1.11        1.05      0.80 o 
   5  -1  14       24.46       24.22      1.41 o 
   6  -1  14        4.20        8.00      1.39 o 
  -2   0  14        5.35        3.72      0.81 o 
  -1   0  14       37.06       37.04      2.98 o 
   0   0  14        4.93        5.01      0.76 o 
   1   0  14       33.22       32.45      2.34 o 
   2   0  14        0.47        0.66      0.50 o 
   3   0  14        3.41        3.52      0.69 o 
   4   0  14       78.99       81.55      2.39 o 
   5   0  14       94.57       93.92      2.98 o 
   6   0  14        1.40        1.24      0.65 o 
  -2   1  14       43.53       37.53      1.72 o 
  -1   1  14       63.33       61.41      2.11 o 
   0   1  14       53.24       54.19      1.97 o 
   1   1  14        3.88        3.65      0.72 o 
   2   1  14       38.57       37.56      5.87 o 
   3   1  14        6.35        5.04      0.76 o 
   4   1  14        2.30        2.02      0.62 o 
   5   1  14        9.47       10.05      0.98 o 
   6   1  14       99.51       95.23      2.67 o 
  -2   2  14        0.26        0.63      0.60 o 
  -1   2  14       98.53      102.30      4.77 o 
   0   2  14        1.37        1.15      0.62 o 
   1   2  14       21.43       22.74      1.33 o 
   2   2  14        6.82        7.19      0.84 o 
   3   2  14       18.41       20.56      1.22 o 
   4   2  14       37.22       37.55      1.64 o 
   5   2  14       26.27       34.32      1.99 o 
   6   2  14        1.65        0.28      0.55 o 
  -1   3  14        9.16        9.58      1.00 o 
   0   3  14        1.74        1.08      0.57 o 
   1   3  14       10.69       12.62      1.05 o 
   2   3  14        2.90        3.05      0.67 o 
   3   3  14       10.83       10.39      1.94 o 
   4   3  14        0.03       -0.03      0.50 o 
   5   3  14       82.34       84.25      2.42 o 
   6   3  14       11.63       13.92      1.69 o 
   0   4  14       96.16       97.03      2.67 o 
   1   4  14       83.01       79.25      2.41 o 
   2   4  14       37.62       40.50      1.71 o 
   3   4  14       11.16        9.35      1.49 o 
   4   4  14       43.18       47.44      2.78 o 
   5   4  14       93.56       97.17      4.08 o 
   1  -2  15       10.46       11.38      1.14 o 
   2  -2  15       20.80       18.60      2.83 o 
   3  -2  15       11.77       10.24      1.59 o 
   0  -1  15       14.87       17.39      1.89 o 
   1  -1  15        1.29        1.55      0.64 o 
   2  -1  15        1.63        2.35      0.70 o 
   3  -1  15       37.66       35.40      1.68 o 
   4  -1  15       31.26       26.16      2.19 o 
   0   0  15       44.87       43.37      2.54 o 
   1   0  15       20.19       18.36      1.26 o 
   2   0  15       24.08       23.81      1.40 o 
   3   0  15       20.07       16.49      1.19 o 
   4   0  15        0.01       -0.03      0.52 o 
   0   1  15        0.02        0.39      0.57 o 
   1   1  15       19.85       24.00      3.18 o 
   2   1  15        2.32        2.18      0.90 o 
   3   1  15        3.05        3.85      0.74 o 
   4   1  15       29.86       31.09      1.89 o 
   1   2  15        4.69        4.82      0.84 o 
   2   2  15        0.14        0.78      0.57 o 
   3   2  15        3.44        2.84      0.69 o 
   4   2  15       14.11       14.98      1.16 o 
                                                 
